# Supplementary material for: Revision of the genus Cephalobyrrhus of Japan and Taiwan (Coleoptera, Limnichidae)
Source: Zookeys. 2019 Jan 15;(817):61–72. doi: 10.3897/zookeys.817.31530 (PMC6342850; doi:10.3897/zookeys.817.31530)
Supplement: XML Treatment for Cephalobyrrhus [file zookeys.817.31530-treatment1.xml]

<!DOCTYPE tp:taxon-treatment
  PUBLIC "-//TaxonX//DTD Taxonomic Treatment Publishing DTD v0 20100105//EN" "tax-treatment-NSO.dtd">
<tp:taxon-treatment xmlns:tp="http://www.plazi.org/taxpub"><tp:treatment-meta><kwd-group><label>Taxon classification</label><kwd><named-content xmlns:xlink="http://www.w3.org/1999/xlink" content-type="kingdom">Animalia</named-content></kwd><kwd><named-content xmlns:xlink="http://www.w3.org/1999/xlink" content-type="order">Coleoptera</named-content></kwd><kwd><named-content xmlns:xlink="http://www.w3.org/1999/xlink" content-type="family">Limnichidae</named-content></kwd></kwd-group><mixed-citation publication-type="journal"><person-group><name><surname>Yoshitomi</surname><given-names>Hiroyuki</given-names></name></person-group><article-title>Revision of the genus <italic><tp:taxon-name><tp:taxon-name-part taxon-name-part-type="genus" reg="Cephalobyrrhus">Cephalobyrrhus</tp:taxon-name-part></tp:taxon-name></italic> of Japan and Taiwan (<tp:taxon-name><tp:taxon-name-part taxon-name-part-type="order">Coleoptera</tp:taxon-name-part></tp:taxon-name>, <tp:taxon-name><tp:taxon-name-part taxon-name-part-type="family">Limnichidae</tp:taxon-name-part></tp:taxon-name>)</article-title><source>Zookeys</source><day>15</day><month>1</month><year>2019</year><volume>2019</volume><issue>817</issue><fpage>61</fpage><lpage>72</lpage><pub-id pub-id-type="doi">10.3897/zookeys.817.31530</pub-id></mixed-citation></tp:treatment-meta><tp:nomenclature><tp:taxon-name>
            <tp:taxon-name-part taxon-name-part-type="genus" reg="Cephalobyrrhus">Cephalobyrrhus</tp:taxon-name-part>
          </tp:taxon-name><tp:taxon-authority>Pic, 1923</tp:taxon-authority><tp:nomenclature-citation-list><tp:nomenclature-citation><tp:taxon-name>
                <tp:taxon-name-part taxon-name-part-type="genus" reg="Cephalobyrrhus">Cephalobyrrhus</tp:taxon-name-part>
              </tp:taxon-name><comment>: <xref ref-type="bibr" rid="B4">Pic 1923</xref>: 4. <xref ref-type="bibr" rid="B1">Champion 1925</xref>: 174; <xref ref-type="bibr" rid="B10">Wooldridge 1977</xref>: 29; <xref ref-type="bibr" rid="B11">1984</xref>: 121; <xref ref-type="bibr" rid="B6">Pütz 1998</xref>: 342.</comment></tp:nomenclature-citation></tp:nomenclature-citation-list></tp:nomenclature><tp:treatment-sec sec-type="type species" id="SECID0ESGAC"><title>Type species.</title><p><italic><tp:taxon-name><tp:taxon-name-part taxon-name-part-type="genus" reg="Cephalobyrrhus">Cephalobyrrhus</tp:taxon-name-part><tp:taxon-name-part taxon-name-part-type="species" reg="latus">latus</tp:taxon-name-part></tp:taxon-name></italic> Pic, 1923: 4</p></tp:treatment-sec><tp:treatment-sec sec-type="diagnosis" id="SECID0EDHAC"><title>Diagnosis.</title><p>Body medium size in the family, ca 2.2–4.5 mm, oblong, weakly convex dorsally, closely covered with short setae in dorsal surface. Eyes large; distance be<!--PageBreak-->tween their inner margins approximately equal to the diameter of one eye. Mandibles (Fig. <xref ref-type="fig" rid="F2">2B</xref>) slender, with pointed tridentate apex. Maxillae (Fig. <xref ref-type="fig" rid="F2">2C</xref>) rounded in apical part of galea and lacinia, with 4-segmented palpi. Labial palpi (Fig. <xref ref-type="fig" rid="F2">2D</xref>) 3-segmented, with rhomboid terminal palpomere. Pronotum bisinuate in posterior margin, gently tapering anteriorly. Hind wings (Fig. <xref ref-type="fig" rid="F2">2A</xref>) fully developed, 2.5 times as long as wide; AA<sub>3+4</sub> present; MP<sub>3</sub> and MP<sub>4</sub> not connected with AA<sub>3+4</sub>. Elytra elongate, bisinuate in basal margin, with obvious irregular zigzag markings consisting of adpressed long silver setae. Metacoxae transverse. Legs relatively long; hind tibiae exteriorly smooth; tarsal formula 5-5-5. Sexual dimorphism indistinct.</p><fig id="F1" position="float" orientation="portrait"><label>Figure 1.</label><caption><p>Dorsal (<bold>A–C</bold>) and lateral (<bold>D</bold>) habitus of <italic><tp:taxon-name><tp:taxon-name-part taxon-name-part-type="genus" reg="Cephalobyrrhus">Cephalobyrrhus</tp:taxon-name-part></tp:taxon-name></italic> spp. from Japan and Taiwan. <bold>A</bold><italic><tp:taxon-name><tp:taxon-name-part taxon-name-part-type="genus" reg="Cephalobyrrhus">Cephalobyrrhus</tp:taxon-name-part><tp:taxon-name-part taxon-name-part-type="species" reg="latus">latus</tp:taxon-name-part></tp:taxon-name></italic> Pic, 1923 <bold>B</bold><italic><tp:taxon-name><tp:taxon-name-part taxon-name-part-type="genus" reg="Cephalobyrrhus">C.</tp:taxon-name-part><tp:taxon-name-part taxon-name-part-type="species" reg="japonicus">japonicus</tp:taxon-name-part></tp:taxon-name></italic> Champion, 1925 <bold>C, D</bold><italic><tp:taxon-name><tp:taxon-name-part taxon-name-part-type="genus" reg="Cephalobyrrhus">C.</tp:taxon-name-part><tp:taxon-name-part taxon-name-part-type="species" reg="amami">amami</tp:taxon-name-part></tp:taxon-name></italic> sp. n. (holotype). Scale bar: 1.0 mm.</p></caption><graphic xmlns:xlink="http://www.w3.org/1999/xlink" xlink:href="zookeys-817-061-g001.jpg" position="float" orientation="portrait" xlink:type="simple" id="oo_256969.jpg"/></fig><fig id="F2" position="float" orientation="portrait"><label>Figure 2.</label><caption><p>Hind wing (<bold>A</bold>), mandible (<bold>B</bold>), maxilla (<bold>C</bold>), labial palpus (<bold>D</bold>), and male antennae (<bold>E–G</bold>) of <italic><tp:taxon-name><tp:taxon-name-part taxon-name-part-type="genus" reg="Cephalobyrrhus">Cephalobyrrhus</tp:taxon-name-part></tp:taxon-name></italic> spp. <bold>A–D, F</bold><italic><tp:taxon-name><tp:taxon-name-part taxon-name-part-type="genus" reg="Cephalobyrrhus">C.</tp:taxon-name-part><tp:taxon-name-part taxon-name-part-type="species" reg="japonicus">japonicus</tp:taxon-name-part></tp:taxon-name></italic> Champion, 1925 <bold>E</bold><italic><tp:taxon-name><tp:taxon-name-part taxon-name-part-type="genus" reg="Cephalobyrrhus">C.</tp:taxon-name-part><tp:taxon-name-part taxon-name-part-type="species" reg="latus">latus</tp:taxon-name-part></tp:taxon-name></italic> Pic, 1923 <bold>G</bold><italic><tp:taxon-name><tp:taxon-name-part taxon-name-part-type="genus" reg="Cephalobyrrhus">C.</tp:taxon-name-part><tp:taxon-name-part taxon-name-part-type="species" reg="amami">amami</tp:taxon-name-part></tp:taxon-name></italic> sp. n. (paratype).</p></caption><graphic xmlns:xlink="http://www.w3.org/1999/xlink" xlink:href="zookeys-817-061-g002.jpg" position="float" orientation="portrait" xlink:type="simple" id="oo_256970.jpg"/></fig></tp:treatment-sec><tp:treatment-sec sec-type="remarks" id="SECID0EHMAC"><title>Remarks.</title><p>This genus is similar to <italic><tp:taxon-name><tp:taxon-name-part taxon-name-part-type="genus" reg="Erichia">Erichia</tp:taxon-name-part></tp:taxon-name></italic> Reitter, 1895 (= <italic><tp:taxon-name><tp:taxon-name-part taxon-name-part-type="genus" reg="Jaechobyrrhinus">Jaechobyrrhinus</tp:taxon-name-part></tp:taxon-name></italic> Pütz, 1991), in general appearance, but differs from the latter in the following characteristics (<xref ref-type="bibr" rid="B5">Pütz 1991</xref>): body oblong, gently tapering posteriorly (elongate and subparallel-sided in <italic><tp:taxon-name><tp:taxon-name-part taxon-name-part-type="genus" reg="Erichia">Erichia</tp:taxon-name-part></tp:taxon-name></italic>); pronotum rounded in anterior and posterior corners (pointed in <italic><tp:taxon-name><tp:taxon-name-part taxon-name-part-type="genus" reg="Erichia">Erichia</tp:taxon-name-part></tp:taxon-name></italic>), posterior margin bisinuate (with two rounded extensions in <italic><tp:taxon-name><tp:taxon-name-part taxon-name-part-type="genus" reg="Erichia">Erichia</tp:taxon-name-part></tp:taxon-name></italic>). Most species of this genus have similar external features and intraspecific variation, and cannot be reliably identified without examination of the male genitalia (<xref ref-type="bibr" rid="B6">Pütz 1998</xref>).</p><sec sec-type="Key to males of the species of the genus Cephalobyrrhus of Japan and Taiwan" id="SECID0EYNAC"><title>Key to males of the species of the genus <italic><tp:taxon-name><tp:taxon-name-part taxon-name-part-type="genus" reg="Cephalobyrrhus">Cephalobyrrhus</tp:taxon-name-part></tp:taxon-name></italic> of Japan and Taiwan</title><table-wrap content-type="key" position="anchor" orientation="portrait"><table id="TID0EHHAC" rules="all"><tbody><tr><td rowspan="1" colspan="1">1</td><td rowspan="1" colspan="1">Phallobase long, 3.3 times as long as parameres; median lobe pointed at apex. Distribution: Japan (Amami-Ôshima)</td><td rowspan="1" colspan="1">
                      <bold><italic><tp:taxon-name><tp:taxon-name-part taxon-name-part-type="genus" reg="Cephalobyrrhus">C.</tp:taxon-name-part><tp:taxon-name-part taxon-name-part-type="species" reg="amami">amami</tp:taxon-name-part></tp:taxon-name></italic> sp. n.</bold>
                    </td></tr><tr><td rowspan="1" colspan="1">–</td><td rowspan="1" colspan="1">Phallobase moderate in length, 2.3 times as long as parameres; median lobe obtuse at apex</td><td rowspan="1" colspan="1">
                      <bold>2</bold>
                    </td></tr><tr><td rowspan="1" colspan="1">2</td><td rowspan="1" colspan="1">Phallobase slightly tapering basally; parameres obtuse at apices; median lobe widened in basal 1/3. Distribution: Taiwan</td><td rowspan="1" colspan="1">
                      <bold><italic><tp:taxon-name>
                            <tp:taxon-name-part taxon-name-part-type="genus" reg="Cephalobyrrhus">C.</tp:taxon-name-part>
                            <tp:taxon-name-part taxon-name-part-type="species" reg="latus">latus</tp:taxon-name-part>
                          </tp:taxon-name></italic></bold>
                    </td></tr><tr><td rowspan="1" colspan="1">–</td><td rowspan="1" colspan="1">Phallobase subparallel-sided; parameres curved interiorly and rather pointed at apices; median lobe straight in sides. Distribution: Japan (Honshu to Kyushu)</td><td rowspan="1" colspan="1">
                      <bold><italic><tp:taxon-name>
                            <tp:taxon-name-part taxon-name-part-type="genus" reg="Cephalobyrrhus">C.</tp:taxon-name-part>
                            <tp:taxon-name-part taxon-name-part-type="species" reg="japonicus">japonicus</tp:taxon-name-part>
                          </tp:taxon-name></italic></bold>
                    </td></tr></tbody></table></table-wrap></sec></tp:treatment-sec><ref-list><ref id="B4"><mixed-citation xmlns:xlink="http://www.w3.org/1999/xlink" xlink:type="simple"><person-group><name name-style="western"><surname>Pic</surname><given-names>M</given-names></name></person-group> (<year>1923</year>) <article-title>Nouveautés Diverses.</article-title><source>Mélange Exotico-Entomologiques</source><volume>40</volume>: <fpage>1</fpage>–<lpage>32</lpage>.</mixed-citation></ref><ref id="B1"><mixed-citation xmlns:xlink="http://www.w3.org/1999/xlink" xlink:type="simple"><person-group><name name-style="western"><surname>Champion</surname><given-names>GC</given-names></name></person-group> (<year>1925</year>) <article-title>Some Indian (and Tibetan) <tp:taxon-name><tp:taxon-name-part taxon-name-part-type="order">Coleoptera</tp:taxon-name-part></tp:taxon-name> (17).</article-title><source>Entomologist’s Monthly Magazine</source><volume>61</volume>: <fpage>169</fpage>–<lpage>181</lpage>.</mixed-citation></ref><ref id="B10"><mixed-citation xmlns:xlink="http://www.w3.org/1999/xlink" xlink:type="simple"><person-group><name name-style="western"><surname>Wooldridge</surname><given-names>DP</given-names></name></person-group> (<year>1977</year>) New World <tp:taxon-name><tp:taxon-name-part taxon-name-part-type="subfamily">Limnichinae</tp:taxon-name-part></tp:taxon-name> 11: <italic><tp:taxon-name><tp:taxon-name-part taxon-name-part-type="genus">Cephalobyrrhinus</tp:taxon-name-part></tp:taxon-name></italic> Pic (<tp:taxon-name><tp:taxon-name-part taxon-name-part-type="order">Coleoptera</tp:taxon-name-part></tp:taxon-name>: <tp:taxon-name><tp:taxon-name-part taxon-name-part-type="family">Limnichidae</tp:taxon-name-part></tp:taxon-name>). Entomological News 88(1/2): 29–32.</mixed-citation></ref><ref id="B11"><mixed-citation xmlns:xlink="http://www.w3.org/1999/xlink" xlink:type="simple"><person-group><name name-style="western"><surname>Wooldridge</surname><given-names>DP</given-names></name></person-group> (<year>1984</year>) <article-title><italic><tp:taxon-name><tp:taxon-name-part taxon-name-part-type="genus">Parathroscinus</tp:taxon-name-part></tp:taxon-name></italic>, a new genus of beetles from Southeast Asia (<tp:taxon-name><tp:taxon-name-part taxon-name-part-type="family">Limnichidae</tp:taxon-name-part></tp:taxon-name>: <tp:taxon-name><tp:taxon-name-part taxon-name-part-type="subfamily">Cephalobyrrhinae</tp:taxon-name-part></tp:taxon-name>).</article-title><source>Journal of the New York Entomological Society</source><volume>92</volume>(<issue>2</issue>): <fpage>121</fpage>–<lpage>124</lpage>.</mixed-citation></ref><ref id="B6"><mixed-citation xmlns:xlink="http://www.w3.org/1999/xlink" xlink:type="simple"><person-group><name name-style="western"><surname>Pütz</surname><given-names>A</given-names></name></person-group> (<year>1998</year>) <source>11. Taxonomic revision of the genus <italic><tp:taxon-name><tp:taxon-name-part taxon-name-part-type="genus">Cephalobyrrhus</tp:taxon-name-part></tp:taxon-name></italic> Pic (<tp:taxon-name><tp:taxon-name-part taxon-name-part-type="order">Coleoptera</tp:taxon-name-part></tp:taxon-name>), 341–371.</source><publisher-name>In: Jäch MA</publisher-name>, <publisher-loc>Ji L (Eds) Water Beetles of China, Vol. II. Wien: Zoologisch-Botanische Gesellschaft in Österreich and Wiener Coleopterologenverein</publisher-loc>, <size units="page">371 pp</size>.</mixed-citation></ref><ref id="B5"><mixed-citation xmlns:xlink="http://www.w3.org/1999/xlink" xlink:type="simple"><person-group><name name-style="western"><surname>Pütz</surname><given-names>A</given-names></name></person-group> (<year>1991</year>) <article-title><italic><tp:taxon-name><tp:taxon-name-part taxon-name-part-type="genus">Jaechobyrrhinus</tp:taxon-name-part></tp:taxon-name></italic> - eine neue Gattung der Familie <tp:taxon-name><tp:taxon-name-part taxon-name-part-type="family">Limnichidae</tp:taxon-name-part></tp:taxon-name> aus der Turkei (Col., <tp:taxon-name><tp:taxon-name-part taxon-name-part-type="family">Limnichidae</tp:taxon-name-part></tp:taxon-name>).</article-title><source>Entomologische Nachrichten und Berichte</source><volume>35</volume>(<issue>2</issue>): <fpage>132</fpage>–<lpage>134</lpage>.</mixed-citation></ref></ref-list></tp:taxon-treatment>
