# Supplementary material for: Revision of the genus Cephalobyrrhus of Japan and Taiwan (Coleoptera, Limnichidae)
Source: Zookeys. 2019 Jan 15;(817):61–72. doi: 10.3897/zookeys.817.31530 (PMC6342850; doi:10.3897/zookeys.817.31530)
Supplement: XML Treatment for Cephalobyrrhus latus [file zookeys.817.31530-treatment2.xml]

<!DOCTYPE tp:taxon-treatment
  PUBLIC "-//TaxonX//DTD Taxonomic Treatment Publishing DTD v0 20100105//EN" "tax-treatment-NSO.dtd">
<tp:taxon-treatment xmlns:tp="http://www.plazi.org/taxpub"><tp:treatment-meta><kwd-group><label>Taxon classification</label><kwd><named-content xmlns:xlink="http://www.w3.org/1999/xlink" content-type="kingdom">Animalia</named-content></kwd><kwd><named-content xmlns:xlink="http://www.w3.org/1999/xlink" content-type="order">Coleoptera</named-content></kwd><kwd><named-content xmlns:xlink="http://www.w3.org/1999/xlink" content-type="family">Limnichidae</named-content></kwd></kwd-group><mixed-citation publication-type="journal"><person-group><name><surname>Yoshitomi</surname><given-names>Hiroyuki</given-names></name></person-group><article-title>Revision of the genus <italic><tp:taxon-name><tp:taxon-name-part taxon-name-part-type="genus" reg="Cephalobyrrhus">Cephalobyrrhus</tp:taxon-name-part></tp:taxon-name></italic> of Japan and Taiwan (<tp:taxon-name><tp:taxon-name-part taxon-name-part-type="order">Coleoptera</tp:taxon-name-part></tp:taxon-name>, <tp:taxon-name><tp:taxon-name-part taxon-name-part-type="family">Limnichidae</tp:taxon-name-part></tp:taxon-name>)</article-title><source>Zookeys</source><day>15</day><month>1</month><year>2019</year><volume>2019</volume><issue>817</issue><fpage>61</fpage><lpage>72</lpage><pub-id pub-id-type="doi">10.3897/zookeys.817.31530</pub-id></mixed-citation></tp:treatment-meta><tp:nomenclature><tp:taxon-name>
            <tp:taxon-name-part taxon-name-part-type="genus" reg="Cephalobyrrhus">Cephalobyrrhus</tp:taxon-name-part>
            <tp:taxon-name-part taxon-name-part-type="species" reg="latus">latus</tp:taxon-name-part>
          </tp:taxon-name><tp:taxon-authority>Pic, 1923</tp:taxon-authority><xref ref-type="fig" rid="F1">Figs 1A</xref><xref ref-type="fig" rid="F2">, 2E</xref><xref ref-type="fig" rid="F3">, 3A–G</xref><tp:nomenclature-citation-list><tp:nomenclature-citation><tp:taxon-name>
                <tp:taxon-name-part taxon-name-part-type="genus" reg="Cephalobyrrhus">Cephalobyrrhus</tp:taxon-name-part>
                <tp:taxon-name-part taxon-name-part-type="species" reg="latus">latus</tp:taxon-name-part>
              </tp:taxon-name><comment>: <xref ref-type="bibr" rid="B4">Pic 1923</xref>: 4; <xref ref-type="bibr" rid="B1">Champion 1925</xref>: 174; <xref ref-type="bibr" rid="B7">Satô 1965</xref>: 123; <xref ref-type="bibr" rid="B5">Pütz 1991</xref>: 132; <xref ref-type="bibr" rid="B6">1998</xref>: 357.</comment></tp:nomenclature-citation></tp:nomenclature-citation-list></tp:nomenclature><tp:treatment-sec sec-type="material" id="SECID0EXDAE"><title>Specimens examined.</title><p>1 ex. (<abbrev xmlns:xlink="http://www.w3.org/1999/xlink" xlink:title="Systematic Entomology, Hokkaido University, Sapporo, Japan" id="ABBRID0E4DAE" xlink:type="simple">SEHU</abbrev>), Alishan Chiayi, 4–5. VII. 1975, H Takizawa leg.; 1 ex. (<abbrev xmlns:xlink="http://www.w3.org/1999/xlink" xlink:title="Systematic Entomology, Hokkaido University, Sapporo, Japan" id="ABBRID0EBEAE" xlink:type="simple">SEHU</abbrev>), Fenchihu, Nantou, 11–12.VII.1981, H Takizawa leg.; 4 exs. (<abbrev xmlns:xlink="http://www.w3.org/1999/xlink" xlink:title="Ehime University Museum, Matsuyama, Japan" id="ABBRID0EFEAE" xlink:type="simple">EUMJ</abbrev>), same loc., 7.VII.1961, S Ueno leg.; 2 exs. (<abbrev xmlns:xlink="http://www.w3.org/1999/xlink" xlink:title="Ehime University Museum, Matsuyama, Japan" id="ABBRID0EJEAE" xlink:type="simple">EUMJ</abbrev>), Fushan, Taipei Hsien, 12.IV.1999, Y-Y Lien leg.; 5 exs. (<abbrev xmlns:xlink="http://www.w3.org/1999/xlink" xlink:title="Taiwan Agricultural Research Institute, Taichung, Taiwan" id="ABBRID0ENEAE" xlink:type="simple">TARI</abbrev>), same loc., 30.III.2012, C-F Lee leg.; 1 ex. (<abbrev xmlns:xlink="http://www.w3.org/1999/xlink" xlink:title="Ehime University Museum, Matsuyama, Japan" id="ABBRID0EREAE" xlink:type="simple">EUMJ</abbrev>), Hsileng, Taoyuan Hsien, 3.V.1981, S Tsuyuki leg.; 1 ex. (<abbrev xmlns:xlink="http://www.w3.org/1999/xlink" xlink:title="Ehime University Museum, Matsuyama, Japan" id="ABBRID0EVEAE" xlink:type="simple">EUMJ</abbrev>), Kuanshan, Yakou, Taichung Hsien, 2,600 m, 11.VI.1989, M Satô leg.; 4 exs. (<abbrev xmlns:xlink="http://www.w3.org/1999/xlink" xlink:title="Ehime University Museum, Matsuyama, Japan" id="ABBRID0EZEAE" xlink:type="simple">EUMJ</abbrev>), Liyuan (1800–1900 m), Haiduan, Taichung Hsien, 5.VI.2013, K Sonaka leg.; 1 ex. (<abbrev xmlns:xlink="http://www.w3.org/1999/xlink" xlink:title="Ehime University Museum, Matsuyama, Japan" id="ABBRID0E4EAE" xlink:type="simple">EUMJ</abbrev>), Mt. Lala, Taoyuan Hsien, 30.IV.1979, S Tsuyuki leg.; 1 ex. (<abbrev xmlns:xlink="http://www.w3.org/1999/xlink" xlink:title="Ehime University Museum, Matsuyama, Japan" id="ABBRID0EBFAE" xlink:type="simple">EUMJ</abbrev>), same loc., 2.V.1981, S Tsuyuki leg.; 1 ex. (<abbrev xmlns:xlink="http://www.w3.org/1999/xlink" xlink:title="Taiwan Agricultural Research Institute, Taichung, Taiwan" id="ABBRID0EFFAE" xlink:type="simple">TARI</abbrev>), Nantou, Tatachia, 6–12.V.2008, C-S Tung leg.; 17 exs. (<abbrev xmlns:xlink="http://www.w3.org/1999/xlink" xlink:title="Ehime University Museum, Matsuyama, Japan" id="ABBRID0EJFAE" xlink:type="simple">EUMJ</abbrev>), Nihonmatsu-Hokuko, Byoritsu-ken, 10.IV.1967, T Shirozu leg.; 1 ex. (<abbrev xmlns:xlink="http://www.w3.org/1999/xlink" xlink:title="Ehime University Museum, Matsuyama, Japan" id="ABBRID0ENFAE" xlink:type="simple">EUMJ</abbrev>), Oiwake, 24.VI.1961, T Shirozu leg.; 25 exs. (<abbrev xmlns:xlink="http://www.w3.org/1999/xlink" xlink:title="Ehime University Museum, Matsuyama, Japan" id="ABBRID0ERFAE" xlink:type="simple">EUMJ</abbrev>), Paolai, Kaosiung Hsien, 11.VI.1989, M Satô leg.; 3 exs. (<abbrev xmlns:xlink="http://www.w3.org/1999/xlink" xlink:title="Ehime University Museum, Matsuyama, Japan" id="ABBRID0EVFAE" xlink:type="simple">EUMJ</abbrev>), Sihling-Sicun, Taoyuan Hsien, 19.IV.2007, S-T Hisamatsu leg.; 1 ex. (<abbrev xmlns:xlink="http://www.w3.org/1999/xlink" xlink:title="Ehime University Museum, Matsuyama, Japan" id="ABBRID0EZFAE" xlink:type="simple">EUMJ</abbrev>), Sungkang-Meifeng, Nantou Hsien, 19.V.1969, S Hisamatsu leg.; 5 exs. (<abbrev xmlns:xlink="http://www.w3.org/1999/xlink" xlink:title="Ehime University Museum, Matsuyama, Japan" id="ABBRID0E4FAE" xlink:type="simple">EUMJ</abbrev>), Tsuifeng, Nantou Hsien, 18.VI.1989, M Satô leg.; 4 exs. (<abbrev xmlns:xlink="http://www.w3.org/1999/xlink" xlink:title="Systematic Entomology, Hokkaido University, Sapporo, Japan" id="ABBRID0EBGAE" xlink:type="simple">SEHU</abbrev>), Tungpu Chiayi, 14–17.VII.1976, H Takizawa leg.; 4 exs. (<abbrev xmlns:xlink="http://www.w3.org/1999/xlink" xlink:title="Ehime University Museum, Matsuyama, Japan" id="ABBRID0EFGAE" xlink:type="simple">EUMJ</abbrev>), Wulai, Taipei Hsien, 4.V.1968, Y Watanabe leg.; 4 exs. (<abbrev xmlns:xlink="http://www.w3.org/1999/xlink" xlink:title="Ehime University Museum, Matsuyama, Japan" id="ABBRID0EJGAE" xlink:type="simple">EUMJ</abbrev>), same loc., 17.V.1972, M Sakai leg.</p></tp:treatment-sec><tp:treatment-sec sec-type="description" id="SECID0ENGAE"><title>Description.</title><p>For full description see <xref ref-type="bibr" rid="B6">Pütz (1998)</xref>. Antennae (Fig. <xref ref-type="fig" rid="F2">2E</xref>) long, approximate ratio of each antennomere (n = 1) as 2.20 : 1.40 : 2.60 : 1.80 : 1.80 : 1.60 : 1.40 : 1.40 : 1.20 : 1.00 : 1.80. <abbrev xmlns:xlink="http://www.w3.org/1999/xlink" xlink:title="maximum width of pronotum" id="ABBRID0E2GAE" xlink:type="simple">PW</abbrev>/<abbrev xmlns:xlink="http://www.w3.org/1999/xlink" xlink:title="length of pronotum in median line" id="ABBRID0E6GAE" xlink:type="simple">PL</abbrev> 1.57–2.10 (1.79); <abbrev xmlns:xlink="http://www.w3.org/1999/xlink" xlink:title="length of elytra in suture" id="ABBRID0EDHAE" xlink:type="simple">EL</abbrev>/<abbrev xmlns:xlink="http://www.w3.org/1999/xlink" xlink:title="maximum width of elytra" id="ABBRID0EHHAE" xlink:type="simple">EW</abbrev> 1.46–1.71 (1.55); <abbrev xmlns:xlink="http://www.w3.org/1999/xlink" xlink:title="length of elytra in suture" id="ABBRID0ELHAE" xlink:type="simple">EL</abbrev>/<abbrev xmlns:xlink="http://www.w3.org/1999/xlink" xlink:title="length of pronotum in median line" id="ABBRID0EPHAE" xlink:type="simple">PL</abbrev> 3.00–4.29 (3.47); <abbrev xmlns:xlink="http://www.w3.org/1999/xlink" xlink:title="maximum width of elytra" id="ABBRID0ETHAE" xlink:type="simple">EW</abbrev>/<abbrev xmlns:xlink="http://www.w3.org/1999/xlink" xlink:title="maximum width of pronotum" id="ABBRID0EXHAE" xlink:type="simple">PW</abbrev> 1.17–1.33 (1.24); <abbrev xmlns:xlink="http://www.w3.org/1999/xlink" xlink:title="total length (PL+EL)" id="ABBRID0E2HAE" xlink:type="simple">TL</abbrev>/<abbrev xmlns:xlink="http://www.w3.org/1999/xlink" xlink:title="maximum width of elytra" id="ABBRID0E6HAE" xlink:type="simple">EW</abbrev> 1.92–2.13 (2.00). Legs reddish brown, but frequently infuscate.</p><p>Male. Sternite VIII (Fig. <xref ref-type="fig" rid="F3">3D</xref>) membranous, transverse. Sternite IX (Fig. <xref ref-type="fig" rid="F3">3E</xref>) with long and slender lateral struts. Aedeagus 0.6 mm; phallobase slightly tapering basally, with straight basal projection; parameres relatively wide, obtuse at apices, slightly arcuate in lateral sides, 0.42 times as long as phallobase; median lobe widened in basal 1/3, obtuse at apex, 0.88 times as long as parameres.</p><fig id="F3" position="float" orientation="portrait"><label>Figure 3.</label><caption><p>Male (<bold>A–E, H–L</bold>) and female (<bold>F, G, M, N</bold>) genitalia of <italic><tp:taxon-name><tp:taxon-name-part taxon-name-part-type="genus" reg="Cephalobyrrhus">Cephalobyrrhus</tp:taxon-name-part></tp:taxon-name></italic> spp. <bold>A–G</bold><italic><tp:taxon-name><tp:taxon-name-part taxon-name-part-type="genus" reg="Cephalobyrrhus">Cephalobyrrhus</tp:taxon-name-part><tp:taxon-name-part taxon-name-part-type="species" reg="latus">latus</tp:taxon-name-part></tp:taxon-name></italic> Pic, 1923 <bold>H–N</bold><italic><tp:taxon-name><tp:taxon-name-part taxon-name-part-type="genus" reg="Cephalobyrrhus">C.</tp:taxon-name-part><tp:taxon-name-part taxon-name-part-type="species" reg="japonicus">japonicus</tp:taxon-name-part></tp:taxon-name></italic> Champion, 1925 <bold>A–C, H–J</bold> Aedeagus in ventral (<bold>A, H</bold>), dorsal (<bold>B, I</bold>), and lateral (<bold>C, J</bold>) aspects <bold>D, K</bold> sternite VIII <bold>E, L</bold> sternite IX <bold>F, M</bold> spiculum ventral <bold>G, N</bold> ovipositor. Scale bars: 0.1 mm(<bold>A–C, H–J</bold>); 0.5 mm(<bold>D–G, K–N</bold>).</p></caption><graphic xmlns:xlink="http://www.w3.org/1999/xlink" xlink:href="zookeys-817-061-g003.jpg" position="float" orientation="portrait" xlink:type="simple" id="oo_256971.jpg"/></fig><p>Female. Spiculum ventral (Fig. <xref ref-type="fig" rid="F3">3F</xref>) long, as long as ovipositor. Ovipositor (Fig. <xref ref-type="fig" rid="F3">3G</xref>) well sclerotized, long; coxite gently pointed at apices; approximate ratio of coxite and baculus (n = 1) as 1.0 : 5.0.</p><p>Measurements of adults (unsexed; n = 20). <abbrev xmlns:xlink="http://www.w3.org/1999/xlink" xlink:title="total length (PL+EL)" id="ABBRID0E6KAE" xlink:type="simple">TL</abbrev> 2.22–3.70 (3.04) mm; <abbrev xmlns:xlink="http://www.w3.org/1999/xlink" xlink:title="maximum width of pronotum" id="ABBRID0EDLAE" xlink:type="simple">PW</abbrev> 0.88–1.50 (1.22) mm; <abbrev xmlns:xlink="http://www.w3.org/1999/xlink" xlink:title="length of pronotum in median line" id="ABBRID0EHLAE" xlink:type="simple">PL</abbrev> 0.42–0.85 (0.69) mm; <abbrev xmlns:xlink="http://www.w3.org/1999/xlink" xlink:title="length of elytra in suture" id="ABBRID0ELLAE" xlink:type="simple">EL</abbrev> 1.80–2.85 (2.36) mm; <abbrev xmlns:xlink="http://www.w3.org/1999/xlink" xlink:title="maximum width of elytra" id="ABBRID0EPLAE" xlink:type="simple">EW</abbrev> 1.05–1.85 (1.52) mm.</p></tp:treatment-sec><tp:treatment-sec sec-type="distribution" id="SECID0ETLAE"><title>Distribution.</title><p>Taiwan.</p></tp:treatment-sec><tp:treatment-sec sec-type="remarks" id="SECID0EYLAE"><title>Remarks.</title><p>The male genitalia of the lectotype shown by <xref ref-type="bibr" rid="B6">Pütz (1998)</xref> were broken in the basal part.</p></tp:treatment-sec><tp:treatment-sec sec-type="notes" id="SECID0ECMAE"><title>Biological notes.</title><p>This species is common in Taiwan, and lives in a natural forest of a mountainous area. Immature stages are unknown.</p></tp:treatment-sec><tp:treatment-sec><!--Section generated to contain objects referenced in tp:taxon-treatment.--><fig id="F1" position="float" orientation="portrait"><label>Figure 1.</label><caption><p>Dorsal (<bold>A–C</bold>) and lateral (<bold>D</bold>) habitus of <italic><tp:taxon-name><tp:taxon-name-part taxon-name-part-type="genus" reg="Cephalobyrrhus">Cephalobyrrhus</tp:taxon-name-part></tp:taxon-name></italic> spp. from Japan and Taiwan. <bold>A</bold><italic><tp:taxon-name><tp:taxon-name-part taxon-name-part-type="genus" reg="Cephalobyrrhus">Cephalobyrrhus</tp:taxon-name-part><tp:taxon-name-part taxon-name-part-type="species" reg="latus">latus</tp:taxon-name-part></tp:taxon-name></italic> Pic, 1923 <bold>B</bold><italic><tp:taxon-name><tp:taxon-name-part taxon-name-part-type="genus" reg="Cephalobyrrhus">C.</tp:taxon-name-part><tp:taxon-name-part taxon-name-part-type="species" reg="japonicus">japonicus</tp:taxon-name-part></tp:taxon-name></italic> Champion, 1925 <bold>C, D</bold><italic><tp:taxon-name><tp:taxon-name-part taxon-name-part-type="genus" reg="Cephalobyrrhus">C.</tp:taxon-name-part><tp:taxon-name-part taxon-name-part-type="species" reg="amami">amami</tp:taxon-name-part></tp:taxon-name></italic> sp. n. (holotype). Scale bar: 1.0 mm.</p></caption><graphic xmlns:xlink="http://www.w3.org/1999/xlink" xlink:href="zookeys-817-061-g001.jpg" position="float" orientation="portrait" xlink:type="simple" id="oo_256969.jpg"/></fig><fig id="F2" position="float" orientation="portrait"><label>Figure 2.</label><caption><p>Hind wing (<bold>A</bold>), mandible (<bold>B</bold>), maxilla (<bold>C</bold>), labial palpus (<bold>D</bold>), and male antennae (<bold>E–G</bold>) of <italic><tp:taxon-name><tp:taxon-name-part taxon-name-part-type="genus" reg="Cephalobyrrhus">Cephalobyrrhus</tp:taxon-name-part></tp:taxon-name></italic> spp. <bold>A–D, F</bold><italic><tp:taxon-name><tp:taxon-name-part taxon-name-part-type="genus" reg="Cephalobyrrhus">C.</tp:taxon-name-part><tp:taxon-name-part taxon-name-part-type="species" reg="japonicus">japonicus</tp:taxon-name-part></tp:taxon-name></italic> Champion, 1925 <bold>E</bold><italic><tp:taxon-name><tp:taxon-name-part taxon-name-part-type="genus" reg="Cephalobyrrhus">C.</tp:taxon-name-part><tp:taxon-name-part taxon-name-part-type="species" reg="latus">latus</tp:taxon-name-part></tp:taxon-name></italic> Pic, 1923 <bold>G</bold><italic><tp:taxon-name><tp:taxon-name-part taxon-name-part-type="genus" reg="Cephalobyrrhus">C.</tp:taxon-name-part><tp:taxon-name-part taxon-name-part-type="species" reg="amami">amami</tp:taxon-name-part></tp:taxon-name></italic> sp. n. (paratype).</p></caption><graphic xmlns:xlink="http://www.w3.org/1999/xlink" xlink:href="zookeys-817-061-g002.jpg" position="float" orientation="portrait" xlink:type="simple" id="oo_256970.jpg"/></fig></tp:treatment-sec><ref-list><ref id="B4"><mixed-citation xmlns:xlink="http://www.w3.org/1999/xlink" xlink:type="simple"><person-group><name name-style="western"><surname>Pic</surname><given-names>M</given-names></name></person-group> (<year>1923</year>) <article-title>Nouveautés Diverses.</article-title><source>Mélange Exotico-Entomologiques</source><volume>40</volume>: <fpage>1</fpage>–<lpage>32</lpage>.</mixed-citation></ref><ref id="B1"><mixed-citation xmlns:xlink="http://www.w3.org/1999/xlink" xlink:type="simple"><person-group><name name-style="western"><surname>Champion</surname><given-names>GC</given-names></name></person-group> (<year>1925</year>) <article-title>Some Indian (and Tibetan) <tp:taxon-name><tp:taxon-name-part taxon-name-part-type="order">Coleoptera</tp:taxon-name-part></tp:taxon-name> (17).</article-title><source>Entomologist’s Monthly Magazine</source><volume>61</volume>: <fpage>169</fpage>–<lpage>181</lpage>.</mixed-citation></ref><ref id="B7"><mixed-citation xmlns:xlink="http://www.w3.org/1999/xlink" xlink:type="simple"><person-group><name name-style="western"><surname>Satô</surname><given-names>M</given-names></name></person-group> (<year>1965</year>) <article-title>The limnichid-beetles of Formosa.</article-title><source>Special Bulletin of the Lepidopterists Society of Japan</source><volume>1</volume>: <fpage>121</fpage>–<lpage>125</lpage>.</mixed-citation></ref><ref id="B5"><mixed-citation xmlns:xlink="http://www.w3.org/1999/xlink" xlink:type="simple"><person-group><name name-style="western"><surname>Pütz</surname><given-names>A</given-names></name></person-group> (<year>1991</year>) <article-title><italic><tp:taxon-name><tp:taxon-name-part taxon-name-part-type="genus">Jaechobyrrhinus</tp:taxon-name-part></tp:taxon-name></italic> - eine neue Gattung der Familie <tp:taxon-name><tp:taxon-name-part taxon-name-part-type="family">Limnichidae</tp:taxon-name-part></tp:taxon-name> aus der Turkei (Col., <tp:taxon-name><tp:taxon-name-part taxon-name-part-type="family">Limnichidae</tp:taxon-name-part></tp:taxon-name>).</article-title><source>Entomologische Nachrichten und Berichte</source><volume>35</volume>(<issue>2</issue>): <fpage>132</fpage>–<lpage>134</lpage>.</mixed-citation></ref><ref id="B6"><mixed-citation xmlns:xlink="http://www.w3.org/1999/xlink" xlink:type="simple"><person-group><name name-style="western"><surname>Pütz</surname><given-names>A</given-names></name></person-group> (<year>1998</year>) <source>11. Taxonomic revision of the genus <italic><tp:taxon-name><tp:taxon-name-part taxon-name-part-type="genus">Cephalobyrrhus</tp:taxon-name-part></tp:taxon-name></italic> Pic (<tp:taxon-name><tp:taxon-name-part taxon-name-part-type="order">Coleoptera</tp:taxon-name-part></tp:taxon-name>), 341–371.</source><publisher-name>In: Jäch MA</publisher-name>, <publisher-loc>Ji L (Eds) Water Beetles of China, Vol. II. Wien: Zoologisch-Botanische Gesellschaft in Österreich and Wiener Coleopterologenverein</publisher-loc>, <size units="page">371 pp</size>.</mixed-citation></ref></ref-list></tp:taxon-treatment>
