# Supplementary material for: Revision of the genus Cephalobyrrhus of Japan and Taiwan (Coleoptera, Limnichidae)
Source: Zookeys. 2019 Jan 15;(817):61–72. doi: 10.3897/zookeys.817.31530 (PMC6342850; doi:10.3897/zookeys.817.31530)
Supplement: XML Treatment for Cephalobyrrhus japonicus [file zookeys.817.31530-treatment3.xml]

<!DOCTYPE tp:taxon-treatment
  PUBLIC "-//TaxonX//DTD Taxonomic Treatment Publishing DTD v0 20100105//EN" "tax-treatment-NSO.dtd">
<tp:taxon-treatment xmlns:tp="http://www.plazi.org/taxpub"><tp:treatment-meta><kwd-group><label>Taxon classification</label><kwd><named-content xmlns:xlink="http://www.w3.org/1999/xlink" content-type="kingdom">Animalia</named-content></kwd><kwd><named-content xmlns:xlink="http://www.w3.org/1999/xlink" content-type="order">Coleoptera</named-content></kwd><kwd><named-content xmlns:xlink="http://www.w3.org/1999/xlink" content-type="family">Limnichidae</named-content></kwd></kwd-group><mixed-citation publication-type="journal"><person-group><name><surname>Yoshitomi</surname><given-names>Hiroyuki</given-names></name></person-group><article-title>Revision of the genus <italic><tp:taxon-name><tp:taxon-name-part taxon-name-part-type="genus" reg="Cephalobyrrhus">Cephalobyrrhus</tp:taxon-name-part></tp:taxon-name></italic> of Japan and Taiwan (<tp:taxon-name><tp:taxon-name-part taxon-name-part-type="order">Coleoptera</tp:taxon-name-part></tp:taxon-name>, <tp:taxon-name><tp:taxon-name-part taxon-name-part-type="family">Limnichidae</tp:taxon-name-part></tp:taxon-name>)</article-title><source>Zookeys</source><day>15</day><month>1</month><year>2019</year><volume>2019</volume><issue>817</issue><fpage>61</fpage><lpage>72</lpage><pub-id pub-id-type="doi">10.3897/zookeys.817.31530</pub-id></mixed-citation></tp:treatment-meta><tp:nomenclature><tp:taxon-name>
            <tp:taxon-name-part taxon-name-part-type="genus" reg="Cephalobyrrhus">Cephalobyrrhus</tp:taxon-name-part>
            <tp:taxon-name-part taxon-name-part-type="species" reg="japonicus">japonicus</tp:taxon-name-part>
          </tp:taxon-name><tp:taxon-authority>Champion, 1925</tp:taxon-authority><xref ref-type="fig" rid="F1">Figs 1B</xref><xref ref-type="fig" rid="F2">, 2A–D, F</xref><xref ref-type="fig" rid="F3">, 3H–N</xref><xref ref-type="fig" rid="F5">, 5A–B Japanese name: Oome-hoso-chibidoromushi</xref><!--PageBreak--><!--PageBreak--><!--PageBreak--><tp:nomenclature-citation-list><tp:nomenclature-citation><tp:taxon-name>
                <tp:taxon-name-part taxon-name-part-type="genus" reg="Cephalobyrrhus">Cephalobyrrhus</tp:taxon-name-part>
                <tp:taxon-name-part taxon-name-part-type="species" reg="japonicus">japonicus</tp:taxon-name-part>
              </tp:taxon-name><comment>: <xref ref-type="bibr" rid="B1">Champion 1925</xref>: 176; <xref ref-type="bibr" rid="B8">Satô 1966</xref>: 62; <xref ref-type="bibr" rid="B5">Pütz 1991</xref>: 132; <xref ref-type="bibr" rid="B6">1998</xref>: 352.</comment></tp:nomenclature-citation></tp:nomenclature-citation-list></tp:nomenclature><tp:treatment-sec sec-type="material" id="SECID0E4OAE"><title>Specimens examined.</title><p>[Honshu] Tokyo Met. 15 exs. (<abbrev xmlns:xlink="http://www.w3.org/1999/xlink" xlink:title="Systematic Entomology, Hokkaido University, Sapporo, Japan" id="ABBRID0EDPAE" xlink:type="simple">SEHU</abbrev>), Nippara, 24.VI.1969, H Takizawa leg.; 26 exs. (<abbrev xmlns:xlink="http://www.w3.org/1999/xlink" xlink:title="Systematic Entomology, Hokkaido University, Sapporo, Japan" id="ABBRID0EHPAE" xlink:type="simple">SEHU</abbrev>), Takao-san, 20.VI.1969, H Takizawa leg. Chiba Pref. 3 exs. (<abbrev xmlns:xlink="http://www.w3.org/1999/xlink" xlink:title="Ehime University Museum, Matsuyama, Japan" id="ABBRID0ELPAE" xlink:type="simple">EUMJ</abbrev>), Orikisawa, Kimitsu-shi, 12.VI.2013, A Saito leg. Kanagawa <!--PageBreak-->Pref. 3 exs. (<abbrev xmlns:xlink="http://www.w3.org/1999/xlink" xlink:title="Ehime University Museum, Matsuyama, Japan" id="ABBRID0ERPAE" xlink:type="simple">EUMJ</abbrev>), Miyanoshita, 1.VI.1895; 1 ex. (<abbrev xmlns:xlink="http://www.w3.org/1999/xlink" xlink:title="Ehime University Museum, Matsuyama, Japan" id="ABBRID0EVPAE" xlink:type="simple">EUMJ</abbrev>), Yokohama. Yamanashi Pref. 3 exs. (<abbrev xmlns:xlink="http://www.w3.org/1999/xlink" xlink:title="Ehime University Museum, Matsuyama, Japan" id="ABBRID0EZPAE" xlink:type="simple">EUMJ</abbrev>), Koganezawa-rindo, 29.VI.1975, S Tsuyuki leg.; Nagano Pref. 1 ex. (<abbrev xmlns:xlink="http://www.w3.org/1999/xlink" xlink:title="Ehime University Museum, Matsuyama, Japan" id="ABBRID0E4PAE" xlink:type="simple">EUMJ</abbrev>), Shimajima, 22.VII.1967, M Tomokuni leg. Aichi Pref. 2 exs. <!--PageBreak-->(<abbrev xmlns:xlink="http://www.w3.org/1999/xlink" xlink:title="Ehime University Museum, Matsuyama, Japan" id="ABBRID0EDQAE" xlink:type="simple">EUMJ</abbrev>), Hongu-san, 15.VI.1991, M Satô leg. Mie Pref. 1 ex. (<abbrev xmlns:xlink="http://www.w3.org/1999/xlink" xlink:title="Ehime University Museum, Matsuyama, Japan" id="ABBRID0EHQAE" xlink:type="simple">EUMJ</abbrev>), Hirakura, Misugi-mura, 14.VII.1993, N Kanie leg.; 1 ex. (<abbrev xmlns:xlink="http://www.w3.org/1999/xlink" xlink:title="Ehime University Museum, Matsuyama, Japan" id="ABBRID0ELQAE" xlink:type="simple">EUMJ</abbrev>), same loc., 19.VI.1955, Z Naruse leg.; 1 ex. (<abbrev xmlns:xlink="http://www.w3.org/1999/xlink" xlink:title="Ehime University Museum, Matsuyama, Japan" id="ABBRID0EPQAE" xlink:type="simple">EUMJ</abbrev>), same loc., 24.VIII.1956, M Satô leg. Gifu Pref. 1 ex. (<abbrev xmlns:xlink="http://www.w3.org/1999/xlink" xlink:title="Ehime University Museum, Matsuyama, Japan" id="ABBRID0ETQAE" xlink:type="simple">EUMJ</abbrev>), Suhara, 24.V.1955, K Ohbayashi leg.; 1 ex. (<abbrev xmlns:xlink="http://www.w3.org/1999/xlink" xlink:title="Ehime University Museum, Matsuyama, Japan" id="ABBRID0EXQAE" xlink:type="simple">EUMJ</abbrev>), Uchibami-dani, Itadori-mura, 1.VII.1973, Y Hori leg.; 4 exs. (<abbrev xmlns:xlink="http://www.w3.org/1999/xlink" xlink:title="Ehime University Museum, Matsuyama, Japan" id="ABBRID0E2QAE" xlink:type="simple">EUMJ</abbrev>), Wara-gawa, 24.VIII.1967, M Satô leg. Tottori Pref. 1 ex. (<abbrev xmlns:xlink="http://www.w3.org/1999/xlink" xlink:title="Ehime University Museum, Matsuyama, Japan" id="ABBRID0E6QAE" xlink:type="simple">EUMJ</abbrev>), Daisenji, Daisen, 8.VII.1971, S. Hisamatsu leg. [Shikoku] Ehime Pref. 1 ex. (<abbrev xmlns:xlink="http://www.w3.org/1999/xlink" xlink:title="Ehime University Museum, Matsuyama, Japan" id="ABBRID0EDRAE" xlink:type="simple">EUMJ</abbrev>), Fukumi-gawa, 20.VI.1986, S Hisamatsu leg.; 1 ex. (<abbrev xmlns:xlink="http://www.w3.org/1999/xlink" xlink:title="Ehime University Museum, Matsuyama, Japan" id="ABBRID0EHRAE" xlink:type="simple">EUMJ</abbrev>), Ishizuchi-san, 16–17.VII.1977, M Tomokuni leg.; 1 ex. (<abbrev xmlns:xlink="http://www.w3.org/1999/xlink" xlink:title="Ehime University Museum, Matsuyama, Japan" id="ABBRID0ELRAE" xlink:type="simple">EUMJ</abbrev>), Koguchi, 26.VII.1958, M Miyatake leg.; 1 ex. (<abbrev xmlns:xlink="http://www.w3.org/1999/xlink" xlink:title="Ehime University Museum, Matsuyama, Japan" id="ABBRID0EPRAE" xlink:type="simple">EUMJ</abbrev>), Komenono, Matsuyama-shi, 4.VII.1978, Y Seiyama leg.; 2 exs. (<abbrev xmlns:xlink="http://www.w3.org/1999/xlink" xlink:title="Ehime University Museum, Matsuyama, Japan" id="ABBRID0ETRAE" xlink:type="simple">EUMJ</abbrev>), same loc., 14.VI.1978, Y Seiyama leg.; 1 ex. (<abbrev xmlns:xlink="http://www.w3.org/1999/xlink" xlink:title="Ehime University Museum, Matsuyama, Japan" id="ABBRID0EXRAE" xlink:type="simple">EUMJ</abbrev>), same loc., 4.VII.1974, Y Notsu leg.; 1 ex. (<abbrev xmlns:xlink="http://www.w3.org/1999/xlink" xlink:title="Ehime University Museum, Matsuyama, Japan" id="ABBRID0E2RAE" xlink:type="simple">EUMJ</abbrev>), same loc., 13.VI.1976, Y Notsu leg.; 1 ex. (<abbrev xmlns:xlink="http://www.w3.org/1999/xlink" xlink:title="Ehime University Museum, Matsuyama, Japan" id="ABBRID0E6RAE" xlink:type="simple">EUMJ</abbrev>), same loc., 23.VI.1977, A Oda leg.; 1 ex. (<abbrev xmlns:xlink="http://www.w3.org/1999/xlink" xlink:title="Ehime University Museum, Matsuyama, Japan" id="ABBRID0EDSAE" xlink:type="simple">EUMJ</abbrev>), same loc., 28.VI.1970, M Sakai leg.; 1 ex. (<abbrev xmlns:xlink="http://www.w3.org/1999/xlink" xlink:title="Ehime University Museum, Matsuyama, Japan" id="ABBRID0EHSAE" xlink:type="simple">EUMJ</abbrev>), Matsubagawa, 8.VII.1961, M Miyatake leg.; 1 ex. (<abbrev xmlns:xlink="http://www.w3.org/1999/xlink" xlink:title="Ehime University Museum, Matsuyama, Japan" id="ABBRID0ELSAE" xlink:type="simple">EUMJ</abbrev>), Myojingamori, 26.VI.1966, S Hisamatsu leg.; 3 exs. (<abbrev xmlns:xlink="http://www.w3.org/1999/xlink" xlink:title="Ehime University Museum, Matsuyama, Japan" id="ABBRID0EPSAE" xlink:type="simple">EUMJ</abbrev>), Oda-cho, 10.VII.1983, E Yamamoto leg.; 1 ex. (<abbrev xmlns:xlink="http://www.w3.org/1999/xlink" xlink:title="Ehime University Museum, Matsuyama, Japan" id="ABBRID0ETSAE" xlink:type="simple">EUMJ</abbrev>), Odamiyama, 21.VII.1993, M Sakai leg.; 1 ex. (<abbrev xmlns:xlink="http://www.w3.org/1999/xlink" xlink:title="Ehime University Museum, Matsuyama, Japan" id="ABBRID0EXSAE" xlink:type="simple">EUMJ</abbrev>), same loc., 27.VI.1972, M Sakai leg.; 1 ex. (<abbrev xmlns:xlink="http://www.w3.org/1999/xlink" xlink:title="Ehime University Museum, Matsuyama, Japan" id="ABBRID0E2SAE" xlink:type="simple">EUMJ</abbrev>), same loc., 16.VIII.1972, M Sakai leg.; 2 exs. (<abbrev xmlns:xlink="http://www.w3.org/1999/xlink" xlink:title="Ehime University Museum, Matsuyama, Japan" id="ABBRID0E6SAE" xlink:type="simple">EUMJ</abbrev>), same loc., 1–2.VII.1995, N Ohbayashi leg.; 1 ex. (<abbrev xmlns:xlink="http://www.w3.org/1999/xlink" xlink:title="Ehime University Museum, Matsuyama, Japan" id="ABBRID0EDTAE" xlink:type="simple">EUMJ</abbrev>), same loc., 18.V.1986, E Yamamoto leg.; 1 ex. (<abbrev xmlns:xlink="http://www.w3.org/1999/xlink" xlink:title="Ehime University Museum, Matsuyama, Japan" id="ABBRID0EHTAE" xlink:type="simple">EUMJ</abbrev>), same loc., 19.VII.1993, K Okada leg.; 14 exs. (<abbrev xmlns:xlink="http://www.w3.org/1999/xlink" xlink:title="Ehime University Museum, Matsuyama, Japan" id="ABBRID0ELTAE" xlink:type="simple">EUMJ</abbrev>), Ohnogahara, 4.VII.1977, A Oda leg.; 2 exs. (<abbrev xmlns:xlink="http://www.w3.org/1999/xlink" xlink:title="Ehime University Museum, Matsuyama, Japan" id="ABBRID0EPTAE" xlink:type="simple">EUMJ</abbrev>), same loc., 11.VII.1965, N Ohbayashi leg.; 3 exs. (<abbrev xmlns:xlink="http://www.w3.org/1999/xlink" xlink:title="Ehime University Museum, Matsuyama, Japan" id="ABBRID0ETTAE" xlink:type="simple">EUMJ</abbrev>), same loc., 28.V.1980, A Sakai leg.; 4 exs. (<abbrev xmlns:xlink="http://www.w3.org/1999/xlink" xlink:title="Ehime University Museum, Matsuyama, Japan" id="ABBRID0EXTAE" xlink:type="simple">EUMJ</abbrev>), same loc., 6.VII.1979, Y Seiyama leg.; 1 ex. (<abbrev xmlns:xlink="http://www.w3.org/1999/xlink" xlink:title="Ehime University Museum, Matsuyama, Japan" id="ABBRID0E2TAE" xlink:type="simple">EUMJ</abbrev>), same loc., 14.VII.1981, M Kotani leg.; 3 exs. (<abbrev xmlns:xlink="http://www.w3.org/1999/xlink" xlink:title="Ehime University Museum, Matsuyama, Japan" id="ABBRID0E6TAE" xlink:type="simple">EUMJ</abbrev>), same loc., 14.VII.1981, K Sasagawa leg.; 17 exs. (<abbrev xmlns:xlink="http://www.w3.org/1999/xlink" xlink:title="Ehime University Museum, Matsuyama, Japan" id="ABBRID0EDUAE" xlink:type="simple">EUMJ</abbrev>), Omogokei, 26.VI.1951, M Miyatake leg.; 3 exs. (<abbrev xmlns:xlink="http://www.w3.org/1999/xlink" xlink:title="Ehime University Museum, Matsuyama, Japan" id="ABBRID0EHUAE" xlink:type="simple">EUMJ</abbrev>), same loc., 15–17.VI.1956, M Miyatake leg.; 6 exs. (<abbrev xmlns:xlink="http://www.w3.org/1999/xlink" xlink:title="Ehime University Museum, Matsuyama, Japan" id="ABBRID0ELUAE" xlink:type="simple">EUMJ</abbrev>), same loc., 12–13.VI.1954, S Hisamatsu leg.; 3 exs. (<abbrev xmlns:xlink="http://www.w3.org/1999/xlink" xlink:title="Ehime University Museum, Matsuyama, Japan" id="ABBRID0EPUAE" xlink:type="simple">EUMJ</abbrev>), same loc., 19.VI.1955, M Miyatake leg.; 2 exs. (<abbrev xmlns:xlink="http://www.w3.org/1999/xlink" xlink:title="Ehime University Museum, Matsuyama, Japan" id="ABBRID0ETUAE" xlink:type="simple">EUMJ</abbrev>), same loc., 26.VI.1955, S Hisamatsu leg.; 6 exs. (<abbrev xmlns:xlink="http://www.w3.org/1999/xlink" xlink:title="Ehime University Museum, Matsuyama, Japan" id="ABBRID0EXUAE" xlink:type="simple">EUMJ</abbrev>), same loc., 2.VII.1978, A Oda leg.; 8 exs. (<abbrev xmlns:xlink="http://www.w3.org/1999/xlink" xlink:title="Ehime University Museum, Matsuyama, Japan" id="ABBRID0E2UAE" xlink:type="simple">EUMJ</abbrev>), same loc., 29.VI.1963, M Miyatake leg.; 7 exs. (<abbrev xmlns:xlink="http://www.w3.org/1999/xlink" xlink:title="Ehime University Museum, Matsuyama, Japan" id="ABBRID0E6UAE" xlink:type="simple">EUMJ</abbrev>), same loc., 21.VII.1979, M Satô leg.; 3 exs. (<abbrev xmlns:xlink="http://www.w3.org/1999/xlink" xlink:title="Ehime University Museum, Matsuyama, Japan" id="ABBRID0EDVAE" xlink:type="simple">EUMJ</abbrev>), same loc., 17.VII.1977, A Oda leg.; 1 ex. (<abbrev xmlns:xlink="http://www.w3.org/1999/xlink" xlink:title="Ehime University Museum, Matsuyama, Japan" id="ABBRID0EHVAE" xlink:type="simple">EUMJ</abbrev>), same loc., 20.VI.1981, K Sasagawa leg.; 1 ex. (<abbrev xmlns:xlink="http://www.w3.org/1999/xlink" xlink:title="Ehime University Museum, Matsuyama, Japan" id="ABBRID0ELVAE" xlink:type="simple">EUMJ</abbrev>), same loc., 14.VII.1981, K Sasagawa leg.; 4 exs. (<abbrev xmlns:xlink="http://www.w3.org/1999/xlink" xlink:title="Ehime University Museum, Matsuyama, Japan" id="ABBRID0EPVAE" xlink:type="simple">EUMJ</abbrev>), same loc., 18.VI.1986, T Nagata leg.; 1 ex. (<abbrev xmlns:xlink="http://www.w3.org/1999/xlink" xlink:title="Ehime University Museum, Matsuyama, Japan" id="ABBRID0ETVAE" xlink:type="simple">EUMJ</abbrev>), same loc., 12.VI.1959, M Miyatake leg.; 23 exs. (<abbrev xmlns:xlink="http://www.w3.org/1999/xlink" xlink:title="Ehime University Museum, Matsuyama, Japan" id="ABBRID0EXVAE" xlink:type="simple">EUMJ</abbrev>), Oonaru, Omogo, 13–14.VI.1998, T. Kan et al. leg.; 2 exs. (<abbrev xmlns:xlink="http://www.w3.org/1999/xlink" xlink:title="Ehime University Museum, Matsuyama, Japan" id="ABBRID0E2VAE" xlink:type="simple">EUMJ</abbrev>), Saragamine, 26–27.VI.1959, M Satô leg.; 1 ex. (<abbrev xmlns:xlink="http://www.w3.org/1999/xlink" xlink:title="Ehime University Museum, Matsuyama, Japan" id="ABBRID0E6VAE" xlink:type="simple">EUMJ</abbrev>), Shiraitono-taki, 30.VI.1978, I Amano leg.; 3 exs. (<abbrev xmlns:xlink="http://www.w3.org/1999/xlink" xlink:title="Ehime University Museum, Matsuyama, Japan" id="ABBRID0EDWAE" xlink:type="simple">EUMJ</abbrev>), Shiratsue, 10–11.VI.1972, M Sakai leg.; 1 ex. (<abbrev xmlns:xlink="http://www.w3.org/1999/xlink" xlink:title="Ehime University Museum, Matsuyama, Japan" id="ABBRID0EHWAE" xlink:type="simple">EUMJ</abbrev>), same loc., 19.VI.1966, S Hisamatsu leg.; 1 ex. (<abbrev xmlns:xlink="http://www.w3.org/1999/xlink" xlink:title="Ehime University Museum, Matsuyama, Japan" id="ABBRID0ELWAE" xlink:type="simple">EUMJ</abbrev>), Sugitate, Matsuyama-shi, 14.VI.1955, Y Wake leg.; 1 ex. (<abbrev xmlns:xlink="http://www.w3.org/1999/xlink" xlink:title="Ehime University Museum, Matsuyama, Japan" id="ABBRID0EPWAE" xlink:type="simple">EUMJ</abbrev>), Wakayama, Kumakogen-cho, 28.VI.2009, K Hashimoto leg. Kagawa Pref. 1 ex. (<abbrev xmlns:xlink="http://www.w3.org/1999/xlink" xlink:title="Ehime University Museum, Matsuyama, Japan" id="ABBRID0ETWAE" xlink:type="simple">EUMJ</abbrev>), Daisenzan, Kotonami-cho, 9.VI.2002, Y Kamite leg. Tokushima Pref. 1 ex. (<abbrev xmlns:xlink="http://www.w3.org/1999/xlink" xlink:title="Ehime University Museum, Matsuyama, Japan" id="ABBRID0EXWAE" xlink:type="simple">EUMJ</abbrev>), Mimune, Higashi-iya, 2–3.VIII.1969, S Kinoshita leg.; 2 exs. (<abbrev xmlns:xlink="http://www.w3.org/1999/xlink" xlink:title="Ehime University Museum, Matsuyama, Japan" id="ABBRID0E2WAE" xlink:type="simple">EUMJ</abbrev>), Takashiro-yama, 17.VII.1988, M Sakai leg.; 1 ex. (<abbrev xmlns:xlink="http://www.w3.org/1999/xlink" xlink:title="Ehime University Museum, Matsuyama, Japan" id="ABBRID0E6WAE" xlink:type="simple">EUMJ</abbrev>), same loc., 18.VII.1978, A Oda leg.; 1 ex. (<abbrev xmlns:xlink="http://www.w3.org/1999/xlink" xlink:title="Ehime University Museum, Matsuyama, Japan" id="ABBRID0EDXAE" xlink:type="simple">EUMJ</abbrev>), same loc., 18.VII.1978, M Tomokuni leg.; 9 exs. (<abbrev xmlns:xlink="http://www.w3.org/1999/xlink" xlink:title="Ehime University Museum, Matsuyama, Japan" id="ABBRID0EHXAE" xlink:type="simple">EUMJ</abbrev>), Tsurugi, 11–12.VII.1976, S Hisamatsu et al. leg. Kochi Pref. 11 <!--PageBreak-->exs. (<abbrev xmlns:xlink="http://www.w3.org/1999/xlink" xlink:title="Ehime University Museum, Matsuyama, Japan" id="ABBRID0ENXAE" xlink:type="simple">EUMJ</abbrev>), Kage, 11.VI.1971, M Tomokuni leg.; 5 exs. (<abbrev xmlns:xlink="http://www.w3.org/1999/xlink" xlink:title="Ehime University Museum, Matsuyama, Japan" id="ABBRID0ERXAE" xlink:type="simple">EUMJ</abbrev>), Kamioriwatari, Yusuhara, 14–15.VI.1997, M Sakai leg.; 5 exs. (<abbrev xmlns:xlink="http://www.w3.org/1999/xlink" xlink:title="Ehime University Museum, Matsuyama, Japan" id="ABBRID0EVXAE" xlink:type="simple">EUMJ</abbrev>), Kuroson, 21.VI.1999, M Sakai leg.; 1 ex. (<abbrev xmlns:xlink="http://www.w3.org/1999/xlink" xlink:title="Ehime University Museum, Matsuyama, Japan" id="ABBRID0EZXAE" xlink:type="simple">EUMJ</abbrev>), same loc., 15.VII.1953, E Edashige leg.; 3 exs. (<abbrev xmlns:xlink="http://www.w3.org/1999/xlink" xlink:title="Ehime University Museum, Matsuyama, Japan" id="ABBRID0E4XAE" xlink:type="simple">EUMJ</abbrev>), Shimooriwatari, Yusuhara, 14–15.VI.1997, N Ohbayashi leg.; 15 exs. (<abbrev xmlns:xlink="http://www.w3.org/1999/xlink" xlink:title="Ehime University Museum, Matsuyama, Japan" id="ABBRID0EBYAE" xlink:type="simple">EUMJ</abbrev>), Tebako-yama, 9–11.VI.1960, M Miyatake leg. [Kyushu] Fukuoka Pref. 3 exs. (<abbrev xmlns:xlink="http://www.w3.org/1999/xlink" xlink:title="Ehime University Museum, Matsuyama, Japan" id="ABBRID0EFYAE" xlink:type="simple">EUMJ</abbrev>), Hikosan, 7.VII.1957, M. Miyatake leg.; 5 exs. (<abbrev xmlns:xlink="http://www.w3.org/1999/xlink" xlink:title="Ehime University Museum, Matsuyama, Japan" id="ABBRID0EJYAE" xlink:type="simple">EUMJ</abbrev>), same loc., 12.VII.2002, J Ogawa leg.; 1 ex. (<abbrev xmlns:xlink="http://www.w3.org/1999/xlink" xlink:title="Ehime University Museum, Matsuyama, Japan" id="ABBRID0ENYAE" xlink:type="simple">EUMJ</abbrev>), Ukiha-cho, 18.VII.1956, N Gyotoku leg. Nagasaki Pref. 1 ex. (<abbrev xmlns:xlink="http://www.w3.org/1999/xlink" xlink:title="Ehime University Museum, Matsuyama, Japan" id="ABBRID0ERYAE" xlink:type="simple">EUMJ</abbrev>), Sasuna, Kamiagata, 22.VI.2002, T Kurihara leg.; 1 ex. (<abbrev xmlns:xlink="http://www.w3.org/1999/xlink" xlink:title="Ehime University Museum, Matsuyama, Japan" id="ABBRID0EVYAE" xlink:type="simple">EUMJ</abbrev>), same loc., 16.VII.2000, J Ogawa leg. Kumamoto Pref. 2 exs. (<abbrev xmlns:xlink="http://www.w3.org/1999/xlink" xlink:title="Ehime University Museum, Matsuyama, Japan" id="ABBRID0EZYAE" xlink:type="simple">EUMJ</abbrev>), Hagi, Izumi-mura, 4.V.1988, K Ishida leg.; 1 ex. (<abbrev xmlns:xlink="http://www.w3.org/1999/xlink" xlink:title="Ehime University Museum, Matsuyama, Japan" id="ABBRID0E4YAE" xlink:type="simple">EUMJ</abbrev>), same loc., 3.V.1988, K Ishida leg.; 5 exs. (<abbrev xmlns:xlink="http://www.w3.org/1999/xlink" xlink:title="Ehime University Museum, Matsuyama, Japan" id="ABBRID0EBZAE" xlink:type="simple">EUMJ</abbrev>), Ichibusa, Mizukami-mura, 8.VI.1967, S Hisamatsu leg.; 4 exs. (<abbrev xmlns:xlink="http://www.w3.org/1999/xlink" xlink:title="Ehime University Museum, Matsuyama, Japan" id="ABBRID0EFZAE" xlink:type="simple">EUMJ</abbrev>), same loc., 11.VI.1972, S Hisamatsu leg.; 1 ex. (<abbrev xmlns:xlink="http://www.w3.org/1999/xlink" xlink:title="Ehime University Museum, Matsuyama, Japan" id="ABBRID0EJZAE" xlink:type="simple">EUMJ</abbrev>), Nabenodaira, Takamori, 18.VII.1968, S Kinoshita leg. Oita Pref. 2 exs. (<abbrev xmlns:xlink="http://www.w3.org/1999/xlink" xlink:title="Ehime University Museum, Matsuyama, Japan" id="ABBRID0ENZAE" xlink:type="simple">EUMJ</abbrev>), Kozubaru, 9–11.VII.1968, S Kinoshita leg.; 2 exs. (<abbrev xmlns:xlink="http://www.w3.org/1999/xlink" xlink:title="Ehime University Museum, Matsuyama, Japan" id="ABBRID0ERZAE" xlink:type="simple">EUMJ</abbrev>), Kurodake, Naoiri-gun, 16.VI.1979, S Nagai leg.; 4 exs. (<abbrev xmlns:xlink="http://www.w3.org/1999/xlink" xlink:title="Ehime University Museum, Matsuyama, Japan" id="ABBRID0EVZAE" xlink:type="simple">EUMJ</abbrev>), Kyusuikei, Kusu-gun, 16.VI.1979, S Nagai leg. Miyazaki Pref. 1 ex. (<abbrev xmlns:xlink="http://www.w3.org/1999/xlink" xlink:title="Ehime University Museum, Matsuyama, Japan" id="ABBRID0EZZAE" xlink:type="simple">EUMJ</abbrev>), Ebino-kogen, Ebino-cho, 14.VII.2002, J Ogawa leg.; 1 ex. (<abbrev xmlns:xlink="http://www.w3.org/1999/xlink" xlink:title="Ehime University Museum, Matsuyama, Japan" id="ABBRID0E4ZAE" xlink:type="simple">EUMJ</abbrev>), Shiraiwa-yama, Higashi-usuki, 19.VII.1968, S Kinoshita leg.; 27 exs. (<abbrev xmlns:xlink="http://www.w3.org/1999/xlink" xlink:title="Ehime University Museum, Matsuyama, Japan" id="ABBRID0EB1AE" xlink:type="simple">EUMJ</abbrev>), Sobo-san, 6.VII.1980, Y Seiyama leg. Kagoshima Pref. 4 exs. (<abbrev xmlns:xlink="http://www.w3.org/1999/xlink" xlink:title="Systematic Entomology, Hokkaido University, Sapporo, Japan" id="ABBRID0EF1AE" xlink:type="simple">SEHU</abbrev>), Yakushima, 7.VI.1969, K Kushigemati leg.</p></tp:treatment-sec><tp:treatment-sec sec-type="description" id="SECID0EJ1AE"><title>Description.</title><p>Adults. For full description see <xref ref-type="bibr" rid="B5">Pütz (1991)</xref>. Antennae (Fig. <xref ref-type="fig" rid="F2">2F</xref>) long; approximate ratio of each antennomere (n = 1) as 1.85 : 1.08 : 1.38 : 1.08 : 1.38 : 1.23 : 1.23 : 1.08 : 1.00 : 1.00 : 1.38. <abbrev xmlns:xlink="http://www.w3.org/1999/xlink" xlink:title="maximum width of pronotum" id="ABBRID0EX1AE" xlink:type="simple">PW</abbrev>/<abbrev xmlns:xlink="http://www.w3.org/1999/xlink" xlink:title="length of pronotum in median line" id="ABBRID0E21AE" xlink:type="simple">PL</abbrev> 1.51–1.90 (1.68); <abbrev xmlns:xlink="http://www.w3.org/1999/xlink" xlink:title="length of elytra in suture" id="ABBRID0E61AE" xlink:type="simple">EL</abbrev>/<abbrev xmlns:xlink="http://www.w3.org/1999/xlink" xlink:title="maximum width of elytra" id="ABBRID0ED2AE" xlink:type="simple">EW</abbrev> 1.43–1.68 (1.56); <abbrev xmlns:xlink="http://www.w3.org/1999/xlink" xlink:title="length of elytra in suture" id="ABBRID0EH2AE" xlink:type="simple">EL</abbrev>/<abbrev xmlns:xlink="http://www.w3.org/1999/xlink" xlink:title="length of pronotum in median line" id="ABBRID0EL2AE" xlink:type="simple">PL</abbrev> 2.85–3.76 (3.23); <abbrev xmlns:xlink="http://www.w3.org/1999/xlink" xlink:title="maximum width of elytra" id="ABBRID0EP2AE" xlink:type="simple">EW</abbrev>/<abbrev xmlns:xlink="http://www.w3.org/1999/xlink" xlink:title="maximum width of pronotum" id="ABBRID0ET2AE" xlink:type="simple">PW</abbrev> 1.15–1.30 (1.23); <abbrev xmlns:xlink="http://www.w3.org/1999/xlink" xlink:title="total length (PL+EL)" id="ABBRID0EX2AE" xlink:type="simple">TL</abbrev>/<abbrev xmlns:xlink="http://www.w3.org/1999/xlink" xlink:title="maximum width of elytra" id="ABBRID0E22AE" xlink:type="simple">EW</abbrev> 1.94–2.15 (2.04).</p><p>Male. Sternite VIII (Fig. <xref ref-type="fig" rid="F3">3K</xref>) membranous, transverse. Sternite IX (Fig. <xref ref-type="fig" rid="F3">3L</xref>) with long lateral struts. Aegeagus about 0.6 mm; phallobase subparallel-sided, with straight basal projection; parameres relatively wide, curved interiorly and rather pointed at apices, 0.42 times as long as phallobase; median lobe straight in sides, obtuse at apex, 0.78 times as long as parameres.</p><p>Female. Spiculum ventral (Fig. <xref ref-type="fig" rid="F3">3M</xref>) long, as long as ovipositor. Ovipositor (Fig. <xref ref-type="fig" rid="F3">3N</xref>) well sclerotized, long; coxite sharply pointed at apices; approximate ratio of coxite and baculus (n = 1) as 1.0 : 3.9.</p><p>Measurements of adults (unsexed; n = 20). <abbrev xmlns:xlink="http://www.w3.org/1999/xlink" xlink:title="total length (PL+EL)" id="ABBRID0EV3AE" xlink:type="simple">TL</abbrev> 2.38–4.02 (3.04) mm; <abbrev xmlns:xlink="http://www.w3.org/1999/xlink" xlink:title="maximum width of pronotum" id="ABBRID0EZ3AE" xlink:type="simple">PW</abbrev> 0.95–1.65 (1.21) mm; <abbrev xmlns:xlink="http://www.w3.org/1999/xlink" xlink:title="length of pronotum in median line" id="ABBRID0E43AE" xlink:type="simple">PL</abbrev> 0.50–1.00 (0.72) mm; <abbrev xmlns:xlink="http://www.w3.org/1999/xlink" xlink:title="length of elytra in suture" id="ABBRID0EB4AE" xlink:type="simple">EL</abbrev> 1.88–3.02 (2.32) mm; <abbrev xmlns:xlink="http://www.w3.org/1999/xlink" xlink:title="maximum width of elytra" id="ABBRID0EF4AE" xlink:type="simple">EW</abbrev> 1.20–1.95 (1.49) mm.</p></tp:treatment-sec><tp:treatment-sec sec-type="distribution" id="SECID0EJ4AE"><title>Distribution.</title><p>Japan (Honshu, Shikoku, Kyushu, Tsushima, Yakushima).</p></tp:treatment-sec><tp:treatment-sec sec-type="remarks" id="SECID0EO4AE"><title>Remarks.</title><p>This record is the first of this species from Tsushima.</p></tp:treatment-sec><tp:treatment-sec sec-type="notes" id="SECID0ET4AE"><title>Biological notes.</title><p>This species lives in natural forests (particularly in the Japanese beech tree zone, above ca. 1,000 m elevation) near a small stream (Fig. <xref ref-type="fig" rid="F5">5A, B</xref>). The adults were observed on the surface of rocks and fallen rotten wood during the daytime, and were sometimes attracted to light. Overwintering probably occurs in the larval stage. Immature stages are unknown.</p><fig id="F4" position="float" orientation="portrait"><label>Figure 4.</label><caption><p>Male (<bold>A–E</bold>) and female (<bold>F, G</bold>) genitalia of <italic><tp:taxon-name><tp:taxon-name-part taxon-name-part-type="genus" reg="Cephalobyrrhus">Cephalobyrrhus</tp:taxon-name-part><tp:taxon-name-part taxon-name-part-type="species" reg="amami">amami</tp:taxon-name-part></tp:taxon-name></italic> sp. n. <bold>A–C</bold> Aedeagus in ventral (<bold>A</bold>), dorsal (<bold>B</bold>), and lateral (<bold>C</bold>) aspects <bold>D</bold> sternite VIII <bold>E</bold> sternite IX <bold>F</bold> spiculum ventral <bold>G</bold> ovipositor. Scale bars: 0.1 mm (<bold>A–C</bold>); 0.5 mm (<bold>D–G</bold>).</p></caption><graphic xmlns:xlink="http://www.w3.org/1999/xlink" xlink:href="zookeys-817-061-g004.jpg" position="float" orientation="portrait" xlink:type="simple" id="oo_256972.jpg"/></fig><fig id="F5" position="float" orientation="portrait"><label>Figure 5.</label><caption><p>Habitat and habits of <italic><tp:taxon-name><tp:taxon-name-part taxon-name-part-type="genus" reg="Cephalobyrrhus">Cephalobyrrhus</tp:taxon-name-part></tp:taxon-name></italic> spp. in nature. <bold>A</bold><italic><tp:taxon-name><tp:taxon-name-part taxon-name-part-type="genus" reg="Cephalobyrrhus">C.</tp:taxon-name-part><tp:taxon-name-part taxon-name-part-type="species" reg="japonicus">japonicus</tp:taxon-name-part></tp:taxon-name></italic> Champion, 1925 and its habitat <bold>B</bold> Keyaki-daira, Ehime Pref. <bold>C</bold><italic><tp:taxon-name><tp:taxon-name-part taxon-name-part-type="genus" reg="Cephalobyrrhus">C.</tp:taxon-name-part><tp:taxon-name-part taxon-name-part-type="species" reg="amami">amami</tp:taxon-name-part></tp:taxon-name></italic> sp. n. and its type locality <bold>D</bold> Akatsuchi-yama.</p></caption><graphic xmlns:xlink="http://www.w3.org/1999/xlink" xlink:href="zookeys-817-061-g005.jpg" position="float" orientation="portrait" xlink:type="simple" id="oo_256973.jpg"/></fig><!--PageBreak--></tp:treatment-sec><tp:treatment-sec><!--Section generated to contain objects referenced in tp:taxon-treatment.--><fig id="F1" position="float" orientation="portrait"><label>Figure 1.</label><caption><p>Dorsal (<bold>A–C</bold>) and lateral (<bold>D</bold>) habitus of <italic><tp:taxon-name><tp:taxon-name-part taxon-name-part-type="genus" reg="Cephalobyrrhus">Cephalobyrrhus</tp:taxon-name-part></tp:taxon-name></italic> spp. from Japan and Taiwan. <bold>A</bold><italic><tp:taxon-name><tp:taxon-name-part taxon-name-part-type="genus" reg="Cephalobyrrhus">Cephalobyrrhus</tp:taxon-name-part><tp:taxon-name-part taxon-name-part-type="species" reg="latus">latus</tp:taxon-name-part></tp:taxon-name></italic> Pic, 1923 <bold>B</bold><italic><tp:taxon-name><tp:taxon-name-part taxon-name-part-type="genus" reg="Cephalobyrrhus">C.</tp:taxon-name-part><tp:taxon-name-part taxon-name-part-type="species" reg="japonicus">japonicus</tp:taxon-name-part></tp:taxon-name></italic> Champion, 1925 <bold>C, D</bold><italic><tp:taxon-name><tp:taxon-name-part taxon-name-part-type="genus" reg="Cephalobyrrhus">C.</tp:taxon-name-part><tp:taxon-name-part taxon-name-part-type="species" reg="amami">amami</tp:taxon-name-part></tp:taxon-name></italic> sp. n. (holotype). Scale bar: 1.0 mm.</p></caption><graphic xmlns:xlink="http://www.w3.org/1999/xlink" xlink:href="zookeys-817-061-g001.jpg" position="float" orientation="portrait" xlink:type="simple" id="oo_256969.jpg"/></fig><fig id="F2" position="float" orientation="portrait"><label>Figure 2.</label><caption><p>Hind wing (<bold>A</bold>), mandible (<bold>B</bold>), maxilla (<bold>C</bold>), labial palpus (<bold>D</bold>), and male antennae (<bold>E–G</bold>) of <italic><tp:taxon-name><tp:taxon-name-part taxon-name-part-type="genus" reg="Cephalobyrrhus">Cephalobyrrhus</tp:taxon-name-part></tp:taxon-name></italic> spp. <bold>A–D, F</bold><italic><tp:taxon-name><tp:taxon-name-part taxon-name-part-type="genus" reg="Cephalobyrrhus">C.</tp:taxon-name-part><tp:taxon-name-part taxon-name-part-type="species" reg="japonicus">japonicus</tp:taxon-name-part></tp:taxon-name></italic> Champion, 1925 <bold>E</bold><italic><tp:taxon-name><tp:taxon-name-part taxon-name-part-type="genus" reg="Cephalobyrrhus">C.</tp:taxon-name-part><tp:taxon-name-part taxon-name-part-type="species" reg="latus">latus</tp:taxon-name-part></tp:taxon-name></italic> Pic, 1923 <bold>G</bold><italic><tp:taxon-name><tp:taxon-name-part taxon-name-part-type="genus" reg="Cephalobyrrhus">C.</tp:taxon-name-part><tp:taxon-name-part taxon-name-part-type="species" reg="amami">amami</tp:taxon-name-part></tp:taxon-name></italic> sp. n. (paratype).</p></caption><graphic xmlns:xlink="http://www.w3.org/1999/xlink" xlink:href="zookeys-817-061-g002.jpg" position="float" orientation="portrait" xlink:type="simple" id="oo_256970.jpg"/></fig><fig id="F3" position="float" orientation="portrait"><label>Figure 3.</label><caption><p>Male (<bold>A–E, H–L</bold>) and female (<bold>F, G, M, N</bold>) genitalia of <italic><tp:taxon-name><tp:taxon-name-part taxon-name-part-type="genus" reg="Cephalobyrrhus">Cephalobyrrhus</tp:taxon-name-part></tp:taxon-name></italic> spp. <bold>A–G</bold><italic><tp:taxon-name><tp:taxon-name-part taxon-name-part-type="genus" reg="Cephalobyrrhus">Cephalobyrrhus</tp:taxon-name-part><tp:taxon-name-part taxon-name-part-type="species" reg="latus">latus</tp:taxon-name-part></tp:taxon-name></italic> Pic, 1923 <bold>H–N</bold><italic><tp:taxon-name><tp:taxon-name-part taxon-name-part-type="genus" reg="Cephalobyrrhus">C.</tp:taxon-name-part><tp:taxon-name-part taxon-name-part-type="species" reg="japonicus">japonicus</tp:taxon-name-part></tp:taxon-name></italic> Champion, 1925 <bold>A–C, H–J</bold> Aedeagus in ventral (<bold>A, H</bold>), dorsal (<bold>B, I</bold>), and lateral (<bold>C, J</bold>) aspects <bold>D, K</bold> sternite VIII <bold>E, L</bold> sternite IX <bold>F, M</bold> spiculum ventral <bold>G, N</bold> ovipositor. Scale bars: 0.1 mm(<bold>A–C, H–J</bold>); 0.5 mm(<bold>D–G, K–N</bold>).</p></caption><graphic xmlns:xlink="http://www.w3.org/1999/xlink" xlink:href="zookeys-817-061-g003.jpg" position="float" orientation="portrait" xlink:type="simple" id="oo_256971.jpg"/></fig></tp:treatment-sec><ref-list><ref id="B1"><mixed-citation xmlns:xlink="http://www.w3.org/1999/xlink" xlink:type="simple"><person-group><name name-style="western"><surname>Champion</surname><given-names>GC</given-names></name></person-group> (<year>1925</year>) <article-title>Some Indian (and Tibetan) <tp:taxon-name><tp:taxon-name-part taxon-name-part-type="order">Coleoptera</tp:taxon-name-part></tp:taxon-name> (17).</article-title><source>Entomologist’s Monthly Magazine</source><volume>61</volume>: <fpage>169</fpage>–<lpage>181</lpage>.</mixed-citation></ref><ref id="B8"><mixed-citation xmlns:xlink="http://www.w3.org/1999/xlink" xlink:type="simple"><person-group><name name-style="western"><surname>Satô</surname><given-names>M</given-names></name></person-group> (<year>1966</year>) <article-title>The limnichid-beetles of Japan.</article-title><source>Transactions of the Shikoku Entomological Society</source><volume>9</volume>(<issue>2</issue>): <fpage>55</fpage>–<lpage>62</lpage>.</mixed-citation></ref><ref id="B5"><mixed-citation xmlns:xlink="http://www.w3.org/1999/xlink" xlink:type="simple"><person-group><name name-style="western"><surname>Pütz</surname><given-names>A</given-names></name></person-group> (<year>1991</year>) <article-title><italic><tp:taxon-name><tp:taxon-name-part taxon-name-part-type="genus">Jaechobyrrhinus</tp:taxon-name-part></tp:taxon-name></italic> - eine neue Gattung der Familie <tp:taxon-name><tp:taxon-name-part taxon-name-part-type="family">Limnichidae</tp:taxon-name-part></tp:taxon-name> aus der Turkei (Col., <tp:taxon-name><tp:taxon-name-part taxon-name-part-type="family">Limnichidae</tp:taxon-name-part></tp:taxon-name>).</article-title><source>Entomologische Nachrichten und Berichte</source><volume>35</volume>(<issue>2</issue>): <fpage>132</fpage>–<lpage>134</lpage>.</mixed-citation></ref><ref id="B6"><mixed-citation xmlns:xlink="http://www.w3.org/1999/xlink" xlink:type="simple"><person-group><name name-style="western"><surname>Pütz</surname><given-names>A</given-names></name></person-group> (<year>1998</year>) <source>11. Taxonomic revision of the genus <italic><tp:taxon-name><tp:taxon-name-part taxon-name-part-type="genus">Cephalobyrrhus</tp:taxon-name-part></tp:taxon-name></italic> Pic (<tp:taxon-name><tp:taxon-name-part taxon-name-part-type="order">Coleoptera</tp:taxon-name-part></tp:taxon-name>), 341–371.</source><publisher-name>In: Jäch MA</publisher-name>, <publisher-loc>Ji L (Eds) Water Beetles of China, Vol. II. Wien: Zoologisch-Botanische Gesellschaft in Österreich and Wiener Coleopterologenverein</publisher-loc>, <size units="page">371 pp</size>.</mixed-citation></ref></ref-list></tp:taxon-treatment>
