# Supplementary material for: Revision of the genus Cephalobyrrhus of Japan and Taiwan (Coleoptera, Limnichidae)
Source: Zookeys. 2019 Jan 15;(817):61–72. doi: 10.3897/zookeys.817.31530 (PMC6342850; doi:10.3897/zookeys.817.31530)
Supplement: XML Treatment for Cephalobyrrhus amami [file zookeys.817.31530-treatment4.xml]

<!DOCTYPE tp:taxon-treatment
  PUBLIC "-//TaxonX//DTD Taxonomic Treatment Publishing DTD v0 20100105//EN" "tax-treatment-NSO.dtd">
<tp:taxon-treatment xmlns:tp="http://www.plazi.org/taxpub"><tp:treatment-meta><kwd-group><label>Taxon classification</label><kwd><named-content xmlns:xlink="http://www.w3.org/1999/xlink" content-type="kingdom">Animalia</named-content></kwd><kwd><named-content xmlns:xlink="http://www.w3.org/1999/xlink" content-type="order">Coleoptera</named-content></kwd><kwd><named-content xmlns:xlink="http://www.w3.org/1999/xlink" content-type="family">Limnichidae</named-content></kwd></kwd-group><mixed-citation publication-type="journal"><person-group><name><surname>Yoshitomi</surname><given-names>Hiroyuki</given-names></name></person-group><article-title>Revision of the genus <italic><tp:taxon-name><tp:taxon-name-part taxon-name-part-type="genus" reg="Cephalobyrrhus">Cephalobyrrhus</tp:taxon-name-part></tp:taxon-name></italic> of Japan and Taiwan (<tp:taxon-name><tp:taxon-name-part taxon-name-part-type="order">Coleoptera</tp:taxon-name-part></tp:taxon-name>, <tp:taxon-name><tp:taxon-name-part taxon-name-part-type="family">Limnichidae</tp:taxon-name-part></tp:taxon-name>)</article-title><source>Zookeys</source><day>15</day><month>1</month><year>2019</year><volume>2019</volume><issue>817</issue><fpage>61</fpage><lpage>72</lpage><pub-id pub-id-type="doi">10.3897/zookeys.817.31530</pub-id></mixed-citation></tp:treatment-meta><tp:nomenclature><tp:taxon-name>
            <tp:taxon-name-part taxon-name-part-type="genus" reg="Cephalobyrrhus">Cephalobyrrhus</tp:taxon-name-part>
            <tp:taxon-name-part taxon-name-part-type="species" reg="amami">amami</tp:taxon-name-part>
            <object-id xmlns:xlink="http://www.w3.org/1999/xlink" content-type="zoobank" xlink:type="simple">http://zoobank.org/86D9D5E9-A432-4BD0-8578-DF5291C8D435</object-id>
          </tp:taxon-name><tp:taxon-status xmlns:xlink="http://www.w3.org/1999/xlink" xlink:type="simple">sp. n.</tp:taxon-status><xref ref-type="fig" rid="F1">Figs 1C–D</xref><xref ref-type="fig" rid="F2">, 2G</xref><xref ref-type="fig" rid="F4">, 4</xref><xref ref-type="fig" rid="F5">, 5C–D Japanese name: Amami-oome-hoso-chibidoromushi</xref></tp:nomenclature><tp:treatment-sec sec-type="Type series" id="SECID0E1CAG"><title>Type series.</title><p>Holotype (<abbrev xmlns:xlink="http://www.w3.org/1999/xlink" xlink:title="Ehime University Museum, Matsuyama, Japan" id="ABBRID0EADAG" xlink:type="simple">EUMJ</abbrev>): Male, [AM6] Akatsuchi-yama, Uken-son, Amami-Ôshima, Kagoshima Pref., Japan, <named-content xmlns:xlink="http://www.w3.org/1999/xlink" content-type="dwc:verbatimCoordinates" xlink:type="simple"><named-content content-type="geo-json" specific-use="{&#34;type&#34;:&#34;Point&#34;,&#34;coordinates&#34;:[129.195539,28.151853]}" id="NCID0EHDAG" xlink:type="simple">28.151853, 129.195539</named-content></named-content>, ca. 107 m, 23.IV.2017, H Yoshitomi leg. <bold>Paratypes</bold> (<abbrev xmlns:xlink="http://www.w3.org/1999/xlink" xlink:title="Ehime University Museum, Matsuyama, Japan" id="ABBRID0EODAG" xlink:type="simple">EUMJ</abbrev>, <abbrev xmlns:xlink="http://www.w3.org/1999/xlink" xlink:title="Naturhistorisches Museum, Vienna" id="ABBRID0ESDAG" xlink:type="simple">NMW</abbrev>): 13 males &amp; 2 females, same data as for holotype.</p></tp:treatment-sec><tp:treatment-sec sec-type="diagnosis" id="SECID0EWDAG"><title>Diagnosis.</title><p>The new species <italic><tp:taxon-name><tp:taxon-name-part taxon-name-part-type="genus" reg="Cephalobyrrhus">C.</tp:taxon-name-part><tp:taxon-name-part taxon-name-part-type="species" reg="amami">amami</tp:taxon-name-part></tp:taxon-name></italic> sp. n. has a short and pointed median lobe and a long phallobase.</p></tp:treatment-sec><tp:treatment-sec sec-type="description" id="SECID0EHEAG"><title>Description.</title><p>Adults. Body oblong, convex dorsally, shiny, densely covered with short golden setae. Coloration of body black; antennomeres I–II, maxillae, labial palpi and legs pale brown, but infuscate in apical part of tarsomeres V.</p><p>Head densely punctate, convex anteriorly between antennal insertions. Antennae (Fig. <xref ref-type="fig" rid="F2">2G</xref>) long, reaching at base of elytra; approximate ratio of each antennomere (n = 1) as 1.78 : 1.22 : 2.00 : 1.11 : 1.33 : 1.11 : 1.00 : 1.11 : 1.11 : 1.00 : 1.22. Pronotum punctate as in head; <abbrev xmlns:xlink="http://www.w3.org/1999/xlink" xlink:title="maximum width of pronotum" id="ABBRID0ESEAG" xlink:type="simple">PW</abbrev>/<abbrev xmlns:xlink="http://www.w3.org/1999/xlink" xlink:title="length of pronotum in median line" id="ABBRID0EWEAG" xlink:type="simple">PL</abbrev> 1.64–1.97 (1.81). Scutellar shield triangular. Elytra oblong, widest at middle, gently arcuate in lateral margins; irregular markings consisting of adpressed setae relatively distinct; <abbrev xmlns:xlink="http://www.w3.org/1999/xlink" xlink:title="length of elytra in suture" id="ABBRID0E1EAG" xlink:type="simple">EL</abbrev>/<abbrev xmlns:xlink="http://www.w3.org/1999/xlink" xlink:title="maximum width of elytra" id="ABBRID0E5EAG" xlink:type="simple">EW</abbrev> 1.47–1.56 (1.52); <abbrev xmlns:xlink="http://www.w3.org/1999/xlink" xlink:title="length of elytra in suture" id="ABBRID0ECFAG" xlink:type="simple">EL</abbrev>/<abbrev xmlns:xlink="http://www.w3.org/1999/xlink" xlink:title="length of pronotum in median line" id="ABBRID0EGFAG" xlink:type="simple">PL</abbrev> 3.06–3.79 (3.41); <abbrev xmlns:xlink="http://www.w3.org/1999/xlink" xlink:title="maximum width of elytra" id="ABBRID0EKFAG" xlink:type="simple">EW</abbrev>/<abbrev xmlns:xlink="http://www.w3.org/1999/xlink" xlink:title="maximum width of pronotum" id="ABBRID0EOFAG" xlink:type="simple">PW</abbrev> 1.21–1.27 (1.24); <abbrev xmlns:xlink="http://www.w3.org/1999/xlink" xlink:title="total length (PL+EL)" id="ABBRID0ESFAG" xlink:type="simple">TL</abbrev>/<abbrev xmlns:xlink="http://www.w3.org/1999/xlink" xlink:title="maximum width of elytra" id="ABBRID0EWFAG" xlink:type="simple">EW</abbrev> 1.88–2.01 (1.96).</p><!--PageBreak--><p>Male. Sternite VIII (Fig. <xref ref-type="fig" rid="F4">4D</xref>) membranous, slightly transverse. Sternite IX (Fig. <xref ref-type="fig" rid="F4">4E</xref>) with long lateral struts. Aedeagus long, 0.9 mm; phallobase long, widest at the middle, then weakly tapering posteriorly and anteriorly, with curved nasal projection; parameres relatively slender, weakly pointed at apices, 0.30 times as long as phallobase; median lobe slender, straightly tapering apically, pointed at apex, 0.89 times as long as parameres.</p><p>Female. Spiculum ventral (Fig. <xref ref-type="fig" rid="F4">4F</xref>) long, a little longer than ovipositor. Ovipositor (Fig. <xref ref-type="fig" rid="F4">4G</xref>) well sclerotized, long; coxite sharply pointed at apices; approximate ratio of coxite and baculus (n = 1) as 1.0 : 3.8.</p><p>Measurements of adults (unsexed; n = 20). <abbrev xmlns:xlink="http://www.w3.org/1999/xlink" xlink:title="total length (PL+EL)" id="ABBRID0ERGAG" xlink:type="simple">TL</abbrev> 3.15–3.65 (3.36) mm; <abbrev xmlns:xlink="http://www.w3.org/1999/xlink" xlink:title="maximum width of pronotum" id="ABBRID0EVGAG" xlink:type="simple">PW</abbrev> 1.30–1.50 (1.38) mm; <abbrev xmlns:xlink="http://www.w3.org/1999/xlink" xlink:title="length of pronotum in median line" id="ABBRID0EZGAG" xlink:type="simple">PL</abbrev> 0.70–0.90 (0.76) mm; <abbrev xmlns:xlink="http://www.w3.org/1999/xlink" xlink:title="length of elytra in suture" id="ABBRID0E4GAG" xlink:type="simple">EL</abbrev> 2.45–2.75 (2.59) mm; <abbrev xmlns:xlink="http://www.w3.org/1999/xlink" xlink:title="maximum width of elytra" id="ABBRID0EBHAG" xlink:type="simple">EW</abbrev> 1.60–1.83 (1.71) mm.</p></tp:treatment-sec><tp:treatment-sec sec-type="distribution" id="SECID0EFHAG"><title>Distribution.</title><p>Amami-Ôshima.</p></tp:treatment-sec><tp:treatment-sec sec-type="remarks" id="SECID0EKHAG"><title>Remarks.</title><p>This species is clearly distinguished from the other two known species in the region by the short and pointed median lobe and long phallobase.</p></tp:treatment-sec><tp:treatment-sec sec-type="etymology" id="SECID0EPHAG"><title>Etymology.</title><p>The species is named after the type locality.</p></tp:treatment-sec><tp:treatment-sec sec-type="notes" id="SECID0EUHAG"><title>Biological notes.</title><p>This species lives in a natural forest near a small stream (Fig. <xref ref-type="fig" rid="F5">5C, D</xref>). The type series was collected from the surface of fallen rotten wood during the daytime. Immature stages are unknown.</p><!--PageBreak--></tp:treatment-sec><tp:treatment-sec><!--Section generated to contain objects referenced in tp:taxon-treatment.--><fig id="F1" position="float" orientation="portrait"><label>Figure 1.</label><caption><p>Dorsal (<bold>A–C</bold>) and lateral (<bold>D</bold>) habitus of <italic><tp:taxon-name><tp:taxon-name-part taxon-name-part-type="genus" reg="Cephalobyrrhus">Cephalobyrrhus</tp:taxon-name-part></tp:taxon-name></italic> spp. from Japan and Taiwan. <bold>A</bold><italic><tp:taxon-name><tp:taxon-name-part taxon-name-part-type="genus" reg="Cephalobyrrhus">Cephalobyrrhus</tp:taxon-name-part><tp:taxon-name-part taxon-name-part-type="species" reg="latus">latus</tp:taxon-name-part></tp:taxon-name></italic> Pic, 1923 <bold>B</bold><italic><tp:taxon-name><tp:taxon-name-part taxon-name-part-type="genus" reg="Cephalobyrrhus">C.</tp:taxon-name-part><tp:taxon-name-part taxon-name-part-type="species" reg="japonicus">japonicus</tp:taxon-name-part></tp:taxon-name></italic> Champion, 1925 <bold>C, D</bold><italic><tp:taxon-name><tp:taxon-name-part taxon-name-part-type="genus" reg="Cephalobyrrhus">C.</tp:taxon-name-part><tp:taxon-name-part taxon-name-part-type="species" reg="amami">amami</tp:taxon-name-part></tp:taxon-name></italic> sp. n. (holotype). Scale bar: 1.0 mm.</p></caption><graphic xmlns:xlink="http://www.w3.org/1999/xlink" xlink:href="zookeys-817-061-g001.jpg" position="float" orientation="portrait" xlink:type="simple" id="oo_256969.jpg"/></fig><fig id="F2" position="float" orientation="portrait"><label>Figure 2.</label><caption><p>Hind wing (<bold>A</bold>), mandible (<bold>B</bold>), maxilla (<bold>C</bold>), labial palpus (<bold>D</bold>), and male antennae (<bold>E–G</bold>) of <italic><tp:taxon-name><tp:taxon-name-part taxon-name-part-type="genus" reg="Cephalobyrrhus">Cephalobyrrhus</tp:taxon-name-part></tp:taxon-name></italic> spp. <bold>A–D, F</bold><italic><tp:taxon-name><tp:taxon-name-part taxon-name-part-type="genus" reg="Cephalobyrrhus">C.</tp:taxon-name-part><tp:taxon-name-part taxon-name-part-type="species" reg="japonicus">japonicus</tp:taxon-name-part></tp:taxon-name></italic> Champion, 1925 <bold>E</bold><italic><tp:taxon-name><tp:taxon-name-part taxon-name-part-type="genus" reg="Cephalobyrrhus">C.</tp:taxon-name-part><tp:taxon-name-part taxon-name-part-type="species" reg="latus">latus</tp:taxon-name-part></tp:taxon-name></italic> Pic, 1923 <bold>G</bold><italic><tp:taxon-name><tp:taxon-name-part taxon-name-part-type="genus" reg="Cephalobyrrhus">C.</tp:taxon-name-part><tp:taxon-name-part taxon-name-part-type="species" reg="amami">amami</tp:taxon-name-part></tp:taxon-name></italic> sp. n. (paratype).</p></caption><graphic xmlns:xlink="http://www.w3.org/1999/xlink" xlink:href="zookeys-817-061-g002.jpg" position="float" orientation="portrait" xlink:type="simple" id="oo_256970.jpg"/></fig><fig id="F4" position="float" orientation="portrait"><label>Figure 4.</label><caption><p>Male (<bold>A–E</bold>) and female (<bold>F, G</bold>) genitalia of <italic><tp:taxon-name><tp:taxon-name-part taxon-name-part-type="genus" reg="Cephalobyrrhus">Cephalobyrrhus</tp:taxon-name-part><tp:taxon-name-part taxon-name-part-type="species" reg="amami">amami</tp:taxon-name-part></tp:taxon-name></italic> sp. n. <bold>A–C</bold> Aedeagus in ventral (<bold>A</bold>), dorsal (<bold>B</bold>), and lateral (<bold>C</bold>) aspects <bold>D</bold> sternite VIII <bold>E</bold> sternite IX <bold>F</bold> spiculum ventral <bold>G</bold> ovipositor. Scale bars: 0.1 mm (<bold>A–C</bold>); 0.5 mm (<bold>D–G</bold>).</p></caption><graphic xmlns:xlink="http://www.w3.org/1999/xlink" xlink:href="zookeys-817-061-g004.jpg" position="float" orientation="portrait" xlink:type="simple" id="oo_256972.jpg"/></fig><fig id="F5" position="float" orientation="portrait"><label>Figure 5.</label><caption><p>Habitat and habits of <italic><tp:taxon-name><tp:taxon-name-part taxon-name-part-type="genus" reg="Cephalobyrrhus">Cephalobyrrhus</tp:taxon-name-part></tp:taxon-name></italic> spp. in nature. <bold>A</bold><italic><tp:taxon-name><tp:taxon-name-part taxon-name-part-type="genus" reg="Cephalobyrrhus">C.</tp:taxon-name-part><tp:taxon-name-part taxon-name-part-type="species" reg="japonicus">japonicus</tp:taxon-name-part></tp:taxon-name></italic> Champion, 1925 and its habitat <bold>B</bold> Keyaki-daira, Ehime Pref. <bold>C</bold><italic><tp:taxon-name><tp:taxon-name-part taxon-name-part-type="genus" reg="Cephalobyrrhus">C.</tp:taxon-name-part><tp:taxon-name-part taxon-name-part-type="species" reg="amami">amami</tp:taxon-name-part></tp:taxon-name></italic> sp. n. and its type locality <bold>D</bold> Akatsuchi-yama.</p></caption><graphic xmlns:xlink="http://www.w3.org/1999/xlink" xlink:href="zookeys-817-061-g005.jpg" position="float" orientation="portrait" xlink:type="simple" id="oo_256973.jpg"/></fig></tp:treatment-sec></tp:taxon-treatment>
